# Supplementary material for: Development of Simple and Accurate in Silico Ligand-Based Models for Predicting ABCG2 Inhibition
Source: Front Chem. 2022 May 18;10:863146. doi: 10.3389/fchem.2022.863146 (PMC9159808; doi:10.3389/fchem.2022.863146)
Supplement: Supplementary file 3 [file DataSheet1.CSV]

Compound	SMILES	Dataset	Activity
1	COc1cccc(/C=C/C(=O)c2ccc(O)cc2O)c1	Training	active
2	C#Cc1cccc(Nc2ncnc3cc(OCCOC)c(OCCOC)cc23)c1	Training	active
3	CCCCCC1c2[nH]c3ccccc3c2CC2C(=O)NC(Cc3c[nH]c4ccccc34)C(=O)N21	internal validation	active
4	COc1ccc(/C=C/C(=O)c2ccc(O)cc2O)cc1	internal validation	active
5	COc1cc(O)c2c(=O)c3c(oc2c1)C(OC)Oc1c(O)cccc1-3	internal validation	active
6	COc1cc2c(cc1OC)CN(CCc1ccc(NC(=O)c3ccccc3NC(=O)c3ccccc3)cc1)CC2	Training	active
7	COc1ccc(-c2oc3ccccc3c(=O)c2OC)cc1	Training	active
8	COc1ccc(C2CC(=O)c3c(O)cc(O)cc3O2)cc1O	Training	active
9	COc1ccc(-c2nc(Nc3cccc(O)c3)c3ccccc3n2)cc1OC	internal validation	active
10	COCCOCCOCCOc1cc2c(cc1OC)CN(Cc1ccc(-c3ccc(C(=O)OC)c(NC(=O)c4ccc5ncccc5c4)c3)cc1)CC2	Training	active
11	COC(=O)c1ccc(-c2ccc(CN3CCc4ccccc4C3)cc2)cc1NC(=O)c1ccc2ncccc2c1	internal validation	active
12	COc1cc(OC)c2c(=O)c(OC)c(-c3ccc(OC)c(OC)c3)oc2c1	Training	active
13	COc1cccc(/C=C/C(=O)c2c(O)cc(OC)cc2OC)c1	internal validation	active
14	COc1ccc(/C=C/C(=O)c2ccc3ccccc3c2O)cc1OC	internal validation	active
15	COCCOCCOCCOc1cc2c(cc1OCCOCCOCCOC)CN(Cc1ccc(-c3ccc(C(=O)OC)c(NC(=O)c4ccc5ccccc5n4)c3)cc1)CC2	Training	active
16	O=C(/C=C/c1ccc(Cl)cc1)c1ccc(O)cc1O	internal validation	active
17	COc1cc(/C=C/C(=O)c2c(O)cc(OC)cc2OC)cc(OC)c1	Training	active
18	Cc1ccc(-c2cc3nc(-c4ccco4)cc(N4CCN(C(=O)c5ccoc5)CC4)n3n2)cc1	internal validation	active
19	COc1ccc(-c2cc3nc(-c4ccccc4)cc(N4CCN(C(=O)c5ccccc5)CC4)n3n2)cc1	Training	active
20	CCCCN(C)C1=CC2=CC(=C(C#N)C#N)CCC2CC1	Training	active
21	COc1ccc(C(=O)/C=C/c2ccc(/C=C/C(=O)c3ccc(OC)cc3OC)cc2)c(OC)c1	Training	active
22	COc1ccc(Nc2ncnc3ccccc23)cc1OC	internal validation	active
23	COc1cc2c(cc1OC)CN(CCc1ccc(NC(=O)c3ccc(C(=O)O)c(NC(=O)c4ccc5ccccc5n4)c3)cc1)CC2	internal validation	active
24	CCC(C)C1OC2(CCC1C)CC1CC(C/C=C(\C)C(OC3CC(OC)C(OC4CC(OC)C(O)C(C)O4)C(C)O3)C(C)/C=C/C=C3\COC4C(O)C(C)=CC(C(=O)O1)C34O)O2	Training	active
25	CC1CN(C(=O)OC(C)(C)C)CCN1c1cc(-c2ccco2)nc2cc(-c3ccccc3)nn12	Training	active
26	CC(C)CC1c2[nH]c3ccccc3c2CC2C(=O)NC(CCC(=O)OC(C)(C)C)C(=O)N21	Training	active
27	CC(C)(C)OC(=O)N1CCN(c2cc(-c3ccco3)nc3cc(-c4ccccc4)nn23)CC1	Training	active
28	O=C(c1ccoc1)N1CCN(c2cc(-c3ccccc3F)nc3cc(-c4ccccc4)nn23)CC1	internal validation	active
29	C#CC1(O)CCC2C3CCc4cc(O)ccc4C3CCC21C	Training	active
30	COc1cc2c(C(=O)NCCN(C)C)cc3c4cc5c(cc4ncc3c2cc1OC)OCO5	internal validation	active
31	CCC(=O)OC(OP(=O)(CCCCc1ccccc1)CC(=O)N1CC(C2CCCCC2)CC1C(=O)O)C(C)C	internal validation	active
32	COc1cc(OC)c2c(=O)c3ccccc3[nH]c2c1	Training	active
33	Cc1cc(N2CCN(C(=O)c3ccco3)CC2)n2nc(C)c(-c3ccccc3)c2n1	internal validation	active
34	COc1cc2ncnc(Nc3cccc(O)c3)c2cc1OC	Training	active
35	CC(C)(C)c1cc2nc(-c3ccco3)cc(N3CCN(C(=O)c4ccoc4)CC3)n2n1	Training	active
36	COc1ccc(-c2oc3ccccc3c(=O)c2OC)cc1OC	Training	active
37	CCC(CO)Nc1nc(NCc2ccccc2)c2ncn(C(C)C)c2n1	internal validation	active
38	O=C(NCc1cn(CCc2c[nH]c3ccccc23)nn1)c1cc(=O)c2c(OCc3ccc(Br)cc3)cccc2o1	Training	active
39	CC#CC(=O)Nc1ccc2ncnc(Nc3cccc(Br)c3)c2c1	Training	active
40	Cc1occc1C(=O)N1CCN(c2cc(-c3ccco3)nc3cc(-c4ccccc4)nn23)CC1	internal validation	active
41	CCN(CCn1c(=O)c2cc(OC)c(OC)cc2c2cnc3cc4c(cc3c21)OCO4)CC(F)(F)F	Training	active
42	COc1ccc(CCNC(=O)COC(=O)/C=C/c2ccc(OC)c(OC)c2)cc1	Training	active
43	COc1cccc(C(=O)/C=C/c2ccc(/C=C/C(=O)c3cccc(OC)c3)cc2)c1	internal validation	active
44	COc1ccc(Nc2ncnc3cc(OC)c(OC)cc23)cc1OC	internal validation	active
45	CCCCCC1c2[nH]c3ccccc3c2CC2C(=O)NC(C)C(=O)N21	Training	active
46	COc1ccc2c(CCNC(=O)c3cc(=O)c4c(OCc5ccc(Br)cc5)cccc4o3)c[nH]c2c1	Training	active
47	COc1cc(O)c(C(=O)/C=C/c2ccc(OC)c(OC)c2)c(OC)c1	Training	active
48	COc1ccc(/C=C/C(=O)c2c(O)cc(OC)cc2OC)cc1	Training	active
49	COc1cc(C(=O)/C=C/c2ccc(/C=C/C(=O)c3cc(OC)c(OC)c(OC)c3)cc2)cc(OC)c1OC	internal validation	active
50	COc1cc(C(=O)C(=O)N2CCCCC2C(=O)OC(CCCc2cccnc2)CCCc2cccnc2)cc(OC)c1OC	internal validation	active
51	CC1=NN(C(=O)c2ccncc2)C(=O)C1/N=N\c1ccc2ccccc2c1	internal validation	active
52	CC(C)=CCCC(C)(O)C1CCC2(C)C1C(O)CC1C3(C)CCC(OC4OC(CO)C(O)C(O)C4O)C(C)(C)C3CCC12C	Training	active
53	c1ccc(Nc2nc(-c3ccccc3)nc3ccccc23)cc1	Training	active
54	CC(=O)N1CCN(c2cc(-c3ccccc3)nc3cc(-c4ccccc4)nn23)CC1	internal validation	active
55	O=c1cc(-c2ccccc2)oc2c(O)c(O)ccc12	internal validation	active
56	COc1cccc(-c2cc3nc(C)c(C(C)C)c(N4CCN(C(=O)c5ccoc5)CC4)n3n2)c1	Training	active
57	COCCOCCOCCOc1cc2c(cc1OC)CCN(Cc1ccc(-c3ccc(C(=O)OC)c(NC(=O)c4ccc5ccccc5n4)c3)cc1)C2	Training	active
58	COc1ccc(Nc2nc(Nc3ccc(OC)c(OC)c3)c3cc(OC)c(OC)cc3n2)cc1OC	Training	active
59	O=C(CCc1ccccc1)c1ccccc1OCC(O)CNc1ccc([N+](=O)[O-])cc1	Training	active
60	CC(C)=CCC/C(C)=C/Cc1c(O)cc(O)c2c1OC(c1cc(O)cc(O)c1)CC2=O	Training	active
61	COc1cc(OC)c(/C=C/C(=O)c2cn(C)c3ccc(OC)cc23)c(OC)c1	Training	active
62	O=C1NC(Cc2c[nH]c3ccccc23)C(=O)N2C1Cc1c([nH]c3ccccc13)C2C1CCCCC1	Training	active
63	COc1cccc(-c2cc3nc(-c4ccccc4)cc(N4CCN(C(=O)c5ccoc5)CC4)n3n2)c1	internal validation	active
64	CO/C(=C\c1ccc(O)c(O)c1)C(=O)N/C=C/c1ccc(O)cc1	Training	active
65	CC(=O)Nc1ccc(Nc2ccc(S(=O)(=O)C(F)(F)F)cc2[N+](=O)[O-])cc1	internal validation	active
66	COc1ccc(-c2cc(=O)c3c(O)cc(O)cc3o2)cc1	Training	active
67	COc1cc2c(=O)n(CCN(CC#N)C(C)C)c3c4cc5c(cc4ncc3c2cc1OC)OCO5	Training	active
68	COc1c(-c2ccccc2)oc2c(ccc3ccccc32)c1=O	Training	active
69	COc1ccc2c3c([nH]c2c1)C(C=C(C)C)N1C(=O)C2CCCN2C(=O)C1C3	Training	active
70	COc1cc2ncnc(Nc3ccccc3[N+](=O)[O-])c2cc1OC	Training	active
71	COc1cc(O)c(CC=C(C)C)c(-c2oc3cc(O)cc(O)c3c(=O)c2OC)c1	internal validation	active
72	COc1cc2c(CC[N+](=O)[O-])cc3c4cc5c(cc4ncc3c2cc1OC)OCO5	internal validation	active
73	CCN(CC)C(=S)Nc1sc2ccccc2c1C(=O)O	Training	active
74	Brc1cccc(Nc2nc(-c3ccccc3)nc3ccccc23)c1	internal validation	active
75	Cc1ccc(-c2cc3nc(-c4ccco4)cc(N4CCN(Cc5ccoc5)CC4)n3n2)cc1	internal validation	active
76	CCC1(O)CC(=O)OCc2c1cc1n(c2=O)Cc2c-1nc1ccccc1c2/C=N/OC(C)(C)C	Training	active
77	O=C1CC(c2ccc(O)cc2)Oc2cc(OC3OC(CO)C(O)C(O)C3O)cc(O)c21	Training	active
78	COc1cccc(CCc2ccccc2NCc2cccc(OC)c2OC)c1	Training	active
79	CC12CCC3c4ccc(O)cc4CCC3C1CCC2=O	Training	active
80	O=C(/C=C/c1ccccc1)c1ccccc1	Training	active
81	COc1cccc(CCc2ccccc2NCc2cccc(OC)c2)c1	internal validation	active
82	COc1ccc(-c2nc(Nc3cccc(C(F)(F)F)c3)c3ccccc3n2)cc1OC	Training	active
83	COc1cccc(-c2cc3nc(-c4ccco4)cc(N4CCN(C(C)=O)CC4)n3n2)c1	Training	active
84	COc1cc2ncnc(Nc3cccc(C#N)c3)c2cc1OC	Training	active
85	CCOc1ccc(NC(=O)c2cccc3c2C(=O)N(CCOC)C3)cc1	Training	active
86	CC1=NN(c2ccc([N+](=O)[O-])cc2)C(=O)/C1=C/N(C)C	internal validation	active
87	COC(=O)c1ccc(C(=O)Nc2ccc(CCN3CCc4cc(OC)c(OC)cc4C3)cc2)cc1NC(=O)c1ccc2ccccc2n1	Training	active
88	COc1ccc(/C=C/C(=O)c2ccc3ccccc3c2O)cc1	Training	active
89	COc1ccc(-c2nc(Nc3ccc(O)cc3)c3ccccc3n2)cc1OC	Training	active
90	Cc1nc2cc(-c3ccc4c(c3)OCO4)nn2c(N2CCN(C(=O)c3ccoc3)CC2)c1C	Training	active
91	O=c1[nH]c2ccccc2n1CCCN1CCC(n2c(=O)[nH]c3cc(Cl)ccc32)CC1	Training	active
92	C#CCN(CCn1c(=O)c2cc(OC)c(OC)cc2c2cnc3cc4c(cc3c21)OCO4)C(C)C	internal validation	active
93	O=C(c1ccoc1)N1CCN(c2cc(-c3cccs3)nc3cc(-c4ccccc4)nn23)CC1	internal validation	active
94	CCc1c2c(nc3ccc(O)cc13)-c1cc3c(c(=O)n1C2)COC(=O)C3(O)CC	internal validation	active
95	FC(F)(F)c1ccc(Nc2nc(-c3ccccc3)nc3ccccc23)cc1	internal validation	active
96	COCCOCCOCCOc1cc2c(cc1OC)CCN(CCc1ccc(NC(=O)c3ccc(C(=O)OC)c(NC(=O)c4ccc5ncccc5c4)c3)cc1)C2	Training	active
97	COc1ccc2[nH]cc(CCNC(=O)c3cc(=O)c4c(OCCc5ccccc5)cccc4o3)c2c1	Training	active
98	O=C(CCc1ccccc1)c1ccccc1OCC(O)CNCC(c1ccccc1)c1ccccc1	Training	active
99	COc1ccc(-c2nc(Nc3cccc(Br)c3)c3ccccc3n2)cc1OC	Training	active
100	COc1ccc(-c2nc(Nc3cccc(C#N)c3)c3ccccc3n2)cc1OC	Training	active
101	COc1cc2c(C(=O)N(C)C)cc3c4cc5c(cc4ncc3c2cc1OC)OCO5	Training	active
102	CC1CCCC(O)CCC/C=C/c2cc(O)cc(O)c2C(=O)O1	Training	active
103	CC1CCCC(O)CCC/C=C/c2cc(O)cc(O)c2C(=O)O1	internal validation	active
104	CC(=O)C1(O)CCC2C3CC(C)C4=CC(=O)CCC4(C)C3CCC21C	Training	active
105	O=C1CC(c2ccc(O)cc2)Oc2cc(O)cc(O)c21	Training	active
106	O=C(Nc1ccc(OC(F)(F)F)cc1)c1sccc1NCc1ccncc1[N+](=O)[O-]	internal validation	active
107	CC/C(=C(\c1ccc(O)cc1)c1ccc(OCCN(C)C)cc1)c1ccc(C(C)C)cc1	internal validation	active
108	COc1cccc(N2CCN(c3nc(-c4ccccc4)nc4ccccc34)CC2)c1	Training	active
109	COCCOCCOCCOc1cc2c(cc1OC)CCN(CCc1ccc(NC(=O)c3ccc(C(=O)O)c(NC(=O)c4ccc5ccccc5n4)c3)cc1)C2	Training	active
110	COc1cccc(-c2nc(N3CC(C)CC(C)C3)c3ccccc3n2)c1O	Training	active
111	O=c1cc(-c2ccccc2)oc2cc(O)c(O)c(O)c12	Training	active
112	COc1cccc(-c2cc3nc(-c4cccc(C(F)(F)F)c4)cc(N4CCN(C(=O)c5ccoc5)CC4)n3n2)c1	Training	active
113	COc1ccc(-c2cc3nc(C)c(C)c(N4CCN(C(=O)c5ccoc5)CC4)n3n2)cc1	Training	active
114	Clc1cccc(Nc2nc(-c3ccccc3)nc3ccccc23)c1	Training	active
115	COc1cc2c(cc1OC)CN(CCc1ccc(NC(=O)Nc3ccc([N+](=O)[O-])cc3)cc1)CC2	internal validation	active
116	CC/C(=C(\c1ccc(OC)cc1)c1ccc(OCCN(C)C)cc1)c1ccccc1	Training	active
117	COC(=O)c1cccc(-c2cc(N3CCN(C(=O)c4ccoc4)CC3)n3nc(-c4cccc(OC)c4)cc3n2)c1	Training	active
118	CN(CCN(C)c1cc(-c2ccco2)nc2cc(-c3ccccc3)nn12)C(=O)c1ccoc1	Training	active
119	COc1cc2c(CCCN(C)C)cc3c4cc5c(cc4ncc3c2cc1OC)OCO5	Training	active
120	CC(C)=CCC/C(C)=C/Cc1c(O)cc(O)c2c1OC(c1ccc(O)cc1)CC2=O	Training	active
121	COc1ccc(-c2nc(Nc3cccc([N+](=O)[O-])c3)c3ccccc3n2)cc1OC	Training	active
122	COc1cccc(Nc2nc(-c3ccccc3)nc3ccccc23)c1	Training	active
123	CCN1CCC(c2cc(C(=O)/C=C/c3ccccc3)c(OC)cc2OC)CC1	Training	active
124	Oc1cccc(Nc2nc(-c3ccccc3)nc3ccccc23)c1	internal validation	active
125	COc1ccc(CCN2CCC(Nc3nc4ccccc4n3Cc3ccc(F)cc3)CC2)cc1	Training	active
126	O=C(Nc1ccc(CCN2CCc3ccccc3C2)cc1)c1ccc([N+](=O)[O-])cc1	internal validation	active
127	CC(C)CC1c2[nH]c3ccccc3c2CC2C(=O)NC(CCCCNC(=O)OC(C)(C)C)C(=O)N21	Training	active
128	COc1ccc(OC)c(/C=C/C(=O)c2ccc(C(=O)/C=C/c3cc(OC)ccc3OC)cc2)c1	Training	active
129	C#CCN(C)CCn1c(=O)c2cc(OC)c(OC)cc2c2cnc3cc4c(cc3c21)OCO4	internal validation	active
130	COc1ccc(-c2cc3nc(-c4ccccc4)cc(N4CCN(C(=O)c5ccsc5)CC4)n3n2)cc1	Training	active
131	CN(CCCN(C)c1cc(-c2ccco2)nc2cc(-c3ccccc3)nn12)C(=O)c1ccoc1	Training	active
132	CCCCN1CCN(C(=O)c2cc(=O)c3c(O)cccc3o2)CC1	Training	active
133	CCCCCc1cc(O)c2c(c1)OC(C)(C)C1CC=C(C)CC21	Training	active
134	CC(C)C1(NC(=O)C2C=C3c4cccc5[nH]cc(c45)CC3N(C)C2)OC2(O)C3CCCN3C(=O)C(Cc3ccccc3)N2C1=O	Training	active
135	COc1ccc2[nH]c3ccccc3c(=O)c2c1	Training	active
136	O=[N+]([O-])c1cccc(N2CCN(c3nc(-c4ccccc4)nc4ccccc34)CC2)c1	Training	active
137	CN(CCc1c[nH]c2ccccc12)C(=O)c1cc(=O)c2cc(OCc3ccc(Br)cc3)ccc2o1	internal validation	active
138	COc1cc(O)c2c(=O)c(OC)c(-c3ccc(OC)c(OC)c3)oc2c1	Training	active
139	COc1cc2c(CCCCN(C)C)cc3c4cc5c(cc4ncc3c2cc1OC)OCO5	Training	active
140	COc1cccc(-c2cc(N3CCN(C(=O)c4ccoc4)CC3)n3nc(-c4ccccc4)cc3n2)c1	internal validation	active
141	N/N=C1\C(OC(=O)Nc2cccc(Cl)c2)=Nc2ccccc21	internal validation	active
142	COc1ccc(C(=O)/C=C/c2ccc(/C=C/C(=O)c3ccc(OC)c(OC)c3)cc2)cc1OC	Training	active
143	COc1cc2oc(-c3ccccc3)cc(=O)c2c(OC)c1OC	internal validation	active
144	COc1cccc(-c2cc3nc(C)c(C)c(N4CCN(C(=O)c5ccoc5)CC4)n3n2)c1	internal validation	active
145	COC(=O)C1=C(C)NC(C)=C(C(=O)OC(C)C)C1c1cccc2nonc12	Training	active
146	COc1cc2c(cc1OC)CN(Cc1ccc(Oc3ccc(-c4nc(-c5ccc(F)cc5)cs4)cn3)cc1)CC2	Training	active
147	Cn1ncc2c(Nc3cccc(Cl)c3)nc(Nc3cccc(Cl)c3)nc21	internal validation	active
148	CC(=O)N1CCN(c2cc(C)nc3cc(-c4cccc(F)c4)nn23)CC1	Training	active
149	COc1cc2c(CCN(C)C)cc3c4cc5c(cc4ncc3c2cc1OC)OCO5	Training	active
150	CO/C(=C\c1ccc(OC)cc1)C(=O)N/C=C/c1ccc(O)cc1	Training	active
151	O=C(/C=C/c1ccccc1Cl)c1ccc(O)cc1O	Training	active
152	COc1ccc(/C=C/C(=O)c2ccc(OC)cc2OC)cc1	Training	active
153	O=c1c(O)c(-c2ccccc2)oc2ccccc12	Training	active
154	COc1ccc(-c2cc(=O)c3c(ccc4ccccc43)o2)cc1OC	internal validation	active
155	COc1ccc(/C=C/C(=O)c2c(O)ccc3ccccc23)cc1OC	Training	active
156	c1ccc(CN2CCN(c3cc(-c4ccco4)nc4cc(-c5ccccc5)nn34)CC2)cc1	Training	active
157	CC(C)(C)OC(=O)CCC1NC(=O)C2Cc3c([nH]c4ccccc34)C(C3CCCCC3)N2C1=O	internal validation	active
158	COc1cc(NC(=O)c2cnc3ccccc3c2)cc(C(=O)Nc2ccc(CCN3CCc4cc(OC)c(OC)cc4C3)cc2)c1	Training	active
159	COc1cc2nc(N3CCN(C(=O)c4ccco4)CC3)nc(N)c2cc1OC	internal validation	active
160	COc1ccc(-c2nc(Nc3ccc([N+](=O)[O-])cc3)c3ccccc3n2)cc1OC	Training	active
161	Cc1cccc(-c2cc3nc(-c4ccco4)cc(N4CCN(C(=O)c5ccoc5)CC4)n3n2)c1	internal validation	active
162	COc1ccc(/C=C/C(=O)c2ccc(C(=O)/C=C/c3ccc(OC)c(OC)c3OC)cc2)c(OC)c1OC	internal validation	active
163	COc1cc2ncnc(Nc3ccc([N+](=O)[O-])cc3)c2cc1OC	internal validation	active
164	N#Cc1cccc(Nc2ncnc3ccccc23)c1	Training	active
165	COCCOCCOCCOc1cc2c(cc1OC)CCN(CCc1ccc(NC(=O)c3ccc(C(=O)OC)c(NC(=O)c4ccc5ccccc5n4)c3)cc1)C2	internal validation	active
166	COc1cccc(CCc2ccccc2NCc2ccc(OC)c(OC)c2)c1	internal validation	active
167	O=c1cc(-c2ccc(O)c(O)c2)oc2cc(O)cc(O)c12	internal validation	active
168	COc1cc(O)c2c(=O)cc(-c3ccccc3)oc2c1	Training	active
169	C#CCN(CC)CCn1c(=O)c2cc(OC)c(OC)cc2c2cnc3cc4c(cc3c21)OCO4	Training	active
170	COc1ccc(-c2oc3ccc4ccccc4c3c(=O)c2O)cc1OC	Training	active
171	COC(=O)c1ccc(-c2ccc(CN3CCc4ccccc4C3)cc2)cc1NC(=O)c1ccc2ccccc2n1	Training	active
172	FC(F)(F)c1cccc(Nc2nc(-c3ccccc3)nc3ccccc23)c1	Training	active
173	COc1cccc(/C=C/C(=O)c2ccc(OC)cc2O)c1	Training	active
174	CCCCc1oc2ccccc2c1C(=O)c1cc(I)c(OCCN(CC)CC)c(I)c1	Training	active
175	O=c1c(O)c(-c2ccc(O)cc2)oc2cc(O)cc(O)c12	Training	active
176	OCCN(CCO)c1nc(N2CCCCC2)c2nc(N(CCO)CCO)nc(N3CCCCC3)c2n1	internal validation	active
177	O=C(c1ccoc1)N1CCN(c2cc(-c3ccoc3)nc3cc(-c4ccccc4)nn23)CC1	Training	active
178	O=C(Nc1ccc(OC(F)(F)F)cc1)c1sccc1NCc1ccccc1[N+](=O)[O-]	Training	active
179	O=C(Nc1ccccc1C(=O)Nc1ccc(CCN2CCc3ccccc3C2)cc1)c1cnc2ccccc2c1	Training	active
180	O=C(c1ccoc1)N1CCCN(c2cc(-c3ccco3)nc3cc(-c4ccccc4)nn23)C1	Training	active
181	COCCOCCOCCOc1cc2c(cc1OC)CCN(CCc1ccc(-c3ccc(C(=O)OC)c(NC(=O)c4ccc5ccccc5n4)c3)cc1)C2	Training	active
182	O=C(c1ccoc1)N1CCN(c2cc(-c3ccncc3)nc3cc(-c4cccc(Cl)c4)nn23)CC1	Training	active
183	CN(CCc1cn(C)c2ccccc12)C(=O)c1cc(=O)c2cc(OCc3ccc(Br)cc3)ccc2o1	Training	active
184	COc1cc(OC)cc(-c2cc3nc(C)c(C)c(N4CCN(C(=O)c5ccoc5)CC4)n3n2)c1	Training	active
185	COc1cc2c(=O)n(CCN(C)CC(N)=O)c3c4cc5c(cc4ncc3c2cc1OC)OCO5	internal validation	active
186	COc1cc2c(cc1OC)CN(CCc1ccc(NC(=O)c3ccc([N+](=O)[O-])cc3)cc1)CC2	internal validation	active
187	COc1ccc(-c2oc3c(ccc4ccccc43)c(=O)c2OC)cc1OC	Training	active
188	Cc1nc2cc(-c3ccc(Br)cc3)nn2c(N2CCN(C(=O)c3ccoc3)CC2)c1C	internal validation	active
189	Cc1nc2cc(-c3ccccc3)nn2c(N2CCN(C(=O)c3ccoc3)CC2)c1C	Training	active
190	COc1cc(OC)c2c(=O)cc(-c3ccccc3)oc2c1	Training	active
191	Brc1cccc(N2CCN(c3nc(-c4ccccc4)nc4ccccc34)CC2)c1	Training	active
192	Cc1cccc2c(=O)cc(-c3ccccc3)oc12	Training	active
193	CC/C(=C(/c1ccc(OCCN(C)C)cc1)c1ccc(OCc2ccccc2)cc1)c1ccccc1	Training	active
194	CCCc1cc(=O)c2c(OC)c(OC)c3cc(O)cc(OC)c3c2o1	Training	active
195	COc1cccc(OC)c1/C=C/C(=O)c1cn(C)c2ccccc12	Training	active
196	Clc1cccc(N2CCN(c3nc(-c4ccccc4)nc4ccccc34)CC2)c1	Training	active
197	O=[N+]([O-])c1ccccc1Nc1nc(-c2ccccc2)nc2ccccc12	Training	active
198	O=[N+]([O-])c1cccc(Nc2nc(-c3ccccc3)nc3ccccc23)c1	Training	active
199	COCCOCCOCCOc1cc2c(cc1OCCOCCOCCOC)CN(CCc1ccc(-c3ccc(C(=O)OC)c(NC(=O)c4ccc5ccccc5n4)c3)cc1)CC2	internal validation	active
200	COc1ccc(/C=C/C(=O)c2ccc(OC)c(OC)c2)cc1	Training	active
201	COc1cc2ncnc(Nc3cccc(C(F)(F)F)c3)c2cc1OC	Training	active
202	CC1=C(CCC(=O)O)c2cc3nc(cc4[nH]c(cc5[nH]c(cc1n2)c(C)c5C(C)O)c(C)c4C(C)O)C(C)=C3CCC(=O)O	Training	active
203	COc1ccccc1Nc1nc(-c2ccccc2)nc2ccccc12	Training	active
204	COc1ccc2[nH]cc(CCN(C)C(=O)c3cc(=O)c4c(OCc5ccc(Br)cc5)cccc4o3)c2c1	Training	active
205	COc1cc2c(cc1OC)CN(CCc1ccc(NC(=O)c3ccccc3NC(=O)c3ccc([N+](=O)[O-])cc3)cc1)CC2	Training	active
206	COc1ccc(CCNC(=O)c2cc(=O)c3c(O)cccc3o2)cc1OC	Training	active
207	COc1cc(O)c2c(=O)c(OC)c(-c3ccc(OC)c(O)c3)oc2c1	internal validation	active
208	Cc1ccc(-c2cc(N3CCN(C(=O)c4ccoc4)CC3)n3nc(-c4ccccc4)cc3n2)o1	Training	active
209	COc1ccc(-c2oc3cc(OC)cc(OC)c3c(=O)c2OC)c(OC)c1	internal validation	active
210	COc1cccc(OC)c1/C=C/C(=O)c1ccc(C(=O)/C=C/c2c(OC)cccc2OC)cc1	internal validation	active
211	COc1cc(O)c2c(=O)c(OC)c(-c3ccc(O)c(OC)c3)oc2c1	Training	active
212	c1ccc(-c2cc3nc(-c4ccco4)cc(N4CCNCC4)n3n2)cc1	Training	active
213	Cn1ncc2c(NCCc3ccccc3)nc(Cl)nc21	Training	active
214	COc1ccc2c(=O)c(O)c(-c3ccc(OC)c(OC)c3)oc2c1	Training	active
215	CCC1(O)CC(=O)OCc2c1cc1n(c2=O)Cc2c-1nc1ccccc1c2/C=N/OCc1ccccc1	Training	active
216	COC(=O)c1ccc(-c2ccc(CCN3CCc4cc(OC)c(OC)cc4C3)cc2)cc1NC(=O)c1ccc2ccccc2n1	Training	active
217	O=C(c1ccco1)N1CCN(c2c3c(nc4cc(-c5ccc(F)cc5)nn24)CCC3)CC1	Training	active
218	CN(CCc1c[nH]c2ccccc12)C(=O)c1cc(=O)c2c(OCc3ccc(Br)cc3)cccc2o1	Training	active
219	COc1cccc(C(=O)N2CCN(c3cc(-c4ccccc4)nc4cc(-c5cccc(Cl)c5)nn34)CC2)c1	internal validation	active
220	COc1ccc(-c2oc3ccc4ccccc4c3c(=O)c2OC)cc1OC	internal validation	active
221	CC(C)C(NS(=O)(=O)c1ccccc1)C(=O)OCc1cc([N+](=O)[O-])cc2c1OCOC2	Training	active
222	O=c1cc(-c2ccc(O)cc2)oc2cc(O)cc(O)c12	Training	active
223	COc1cc2oc3c(c(=O)c2c(O)c1C)-c1cccc(O)c1OC3OC	internal validation	active
224	COc1cccc(-c2cc3nc(-c4cccc(C#N)c4)cc(N4CCN(C(=O)c5ccoc5)CC4)n3n2)c1	Training	active
225	CCOc1ccc(C2=NCc3cc(C4=NCc5cc(N6CCN(C)CC6)ccc5N4)ccc3N2)cc1	Training	active
226	COc1ccc2[nH]cc(CCNC(=O)c3cc(=O)c4c(OCc5ccccc5)cccc4o3)c2c1	Training	active
227	O=C(c1ccoc1)N1CCN(c2cc(-c3ccco3)nc3cc(-c4ccco4)nn23)CC1	Training	active
228	COc1cc2oc(-c3ccccc3)cc(=O)c2c(OC)c1C	Training	active
229	Cc1cc(N2CCN(C(=O)c3ccco3)CC2)n2ncc(-c3ccccc3)c2n1	Training	active
230	CC(C)CC1c2[nH]c3ccccc3c2CC2C(=O)NC(Cc3c[nH]c4ccccc34)C(=O)N21	Training	active
231	COc1cc(OC)c(/C=C/C(=O)c2ccc(C(=O)/C=C/c3c(OC)cc(OC)cc3OC)cc2)c(OC)c1	internal validation	active
232	COc1cc2c(cc1OC)CN(CCc1ccc(NC(=O)c3cc(OC)c(OC)cc3NC(=O)c3cnc4ccccc4c3)cc1)CC2	Training	active
233	COc1cc2c(CCN)cc3c4cc5c(cc4ncc3c2cc1OC)OCO5	Training	active
234	COc1ccc(CCNC(=O)c2cc(=O)c3c(OCCc4ccc(OC)c(OC)c4)cccc3o2)cc1OC	Training	active
235	COc1cc(O)cc2cc(O)c3c(=O)cc(C)oc3c12	Training	active
236	CC(=O)N1CCN(c2c(C)c(C)nc3cc(-c4cccc(F)c4)nn23)CC1	internal validation	active
237	COC(=O)c1ccc(-c2ccc(CN3CCc4cc(OC)c(OC)cc4C3)cc2)cc1NC(=O)c1ccc2ccccc2n1	Training	active
238	COc1ccc(-c2cc(=O)c3c(ccc4ccccc43)o2)cc1	internal validation	active
239	CCN(CC#N)CCn1c(=O)c2cc(OC)c(OC)cc2c2cnc3cc4c(cc3c21)OCO4	Training	active
240	O=C(c1ccoc1)N1CCN(c2cc(-c3ccco3)nc3cc(-c4cccc(-c5ccco5)c4)nn23)CC1	internal validation	active
241	CC(C)=CCc1c(O)cc(O)c2c1OC(c1ccc(O)cc1)CC2=O	Training	active
242	CC(C)=CCc1c(O)cc(O)c2c1OC(c1ccc(O)cc1)CC2=O	internal validation	active
243	O=C(c1ccoc1)N1CCN(c2cc(-c3ccco3)nc3cc(-c4ccccc4)nn23)CC1	internal validation	active
244	COc1cc2ncnc(Nc3cccc(Br)c3)c2cc1OC	internal validation	active
245	O=C(Nc1ccccc1C(=O)Nc1ccc(CCO)cc1)c1ccc([N+](=O)[O-])cc1	Training	active
246	COc1ccc(Nc2nc(-c3ccccc3)nc3ccccc23)cc1OC	Training	active
247	COc1cccc(-c2cc3nc(-c4ccco4)cc(N4CCN(C(=O)c5ccoc5)CC4)n3n2)c1	internal validation	active
248	O=C(C1CCCO1)N1CCN(c2c3c(nc4cc(-c5cccc(F)c5)nn24)CCCC3)CC1	Training	active
249	COc1ccc(-c2nc(Nc3ccccc3[N+](=O)[O-])c3ccccc3n2)cc1OC	Training	active
250	CC(C)=CCC/C(C)=C/Cc1c(O)cc2oc(-c3ccc(O)cc3)c(O)c(=O)c2c1O	internal validation	active
251	CC(C)=CCC/C(C)=C/Cc1c(O)cc2oc(-c3ccc(O)cc3)c(O)c(=O)c2c1O	internal validation	active
252	COc1ccc(-c2cc(=O)c3c(O)cc(O)cc3o2)cc1O	Training	active
253	CCOC(=O)c1cccc(NC(=O)c2cnc3ccccc3n2)c1	Training	active
254	COc1cc2c(C(O)CCCN(C)C)cc3c4cc5c(cc4ncc3c2cc1OC)OCO5	Training	active
255	COc1ccc(C2CC(=O)c3c(O)cc(O)c(CC=C(C)C)c3O2)cc1O	Training	active
256	Cc1cc(N2CCN(C(=O)c3ccoc3)CC2)n2nc(-c3ccccc3)cc2n1	internal validation	active
257	CCCCCC1c2[nH]c3ccccc3c2CC2C(=O)NC(CCC(=O)OC(C)(C)C)C(=O)N21	internal validation	active
258	COc1ccc(/C=C/C(=O)c2ccccc2O)cc1OC	Training	active
259	CCCCCN1CCN(C(=O)c2cc(=O)c3c(O)cccc3o2)CC1	internal validation	active
260	CN1CCN(C2=CC3=CC(=C(C#N)C#N)CCC3CC2)CC1	Training	active
261	N#CC(C#N)=C1C=C2C=C(N3CCCCC3)CCC2CC1	Training	active
262	COc1cc(-c2cc(=O)c3ccc4ccccc4c3o2)ccc1F	Training	active
263	COc1cc2c(c(O)c1C)C(=O)CC(c1ccccc1)O2	Training	active
264	COc1cc(O)c(C(=O)/C=C/c2c(OC)cccc2OC)c(OC)c1	internal validation	active
265	COC(=O)c1ccc(C(=O)Nc2ccc(CCN3CCc4cc(OC)c(OC)cc4C3)cc2)cc1NC(=O)c1cnc(C)cn1	Training	active
266	CN(C(=S)Nc1sccc1C(=O)O)C1CCCCC1	Training	active
267	CCCN(CC(O)COc1ccccc1C(=O)CCc1ccccc1)C(=O)c1ccccc1	internal validation	active
268	O=c1cc(-c2ccccc2)oc2cc(O)ccc12	Training	active
269	COc1ccc(-c2cc(=O)c3c(OC)c(OC)c(OC)c(OC)c3o2)cc1OC	Training	active
270	CC(C)CC1c2[nH]c3ccccc3c2CC2C(=O)NC(Cc3ccccc3)C(=O)N21	Training	active
271	COc1cc2c(C=O)cc3c4cc5c(cc4ncc3c2cc1OC)OCO5	internal validation	active
272	COc1cc2c(=O)n(CCN(CC(F)(F)F)C(C)C)c3c4cc5c(cc4ncc3c2cc1OC)OCO5	internal validation	active
273	c1ccc(-c2nc(N3CCN(c4ccccc4)CC3)c3ccccc3n2)cc1	Training	active
274	COc1ccc(C(=O)/C=C/c2ccccc2Cl)c(OC)c1	internal validation	active
275	COc1ccc(C(=O)/C=C/c2ccccc2Cl)cc1OC	Training	active
276	C=CC(C)(C)c1c(O)cc(O)c2c(=O)cc(-c3ccccc3)oc12	internal validation	active
277	O=C(NCc1cn(Cc2ccccc2)nn1)c1cc(=O)c2c(OCc3ccc(Br)cc3)cccc2o1	Training	active
278	COc1ccc2c(=O)c(OC)c(-c3ccc(OC)c(OC)c3)oc2c1	Training	active
279	COc1ccc(OC)c(C(=O)/C=C/c2ccc(/C=C/C(=O)c3cc(OC)ccc3OC)cc2)c1	internal validation	active
280	CC(C)c1nc(CN(C)C(=O)NC(C(=O)NC(Cc2ccccc2)CC(O)C(Cc2ccccc2)NC(=O)OCc2cncs2)C(C)C)cs1	Training	active
281	COc1cc2c(cc1OC)CN(CCc1ccc(NC(=O)c3ccc(C)c(NC(=O)c4cnc5ccccc5c4)c3)cc1)CC2	Training	active
282	Cc1c(O)cc2oc3c(c(=O)c2c1O)-c1ccc(O)cc1OC3O	internal validation	active
283	COc1cc(C(F)(F)F)cc2[nH]c3ccccc3c(=O)c12	Training	active
284	O=C(c1ccoc1)N1CCN(c2cc(-c3ccco3)nc3cc(-c4cccs4)nn23)CC1	Training	active
285	C=CC(C)(C)c1c(O)cc2oc(-c3ccccc3)cc(=O)c2c1O	Training	active
286	CC(C)CC1c2[nH]c3ccccc3c2CC2C(=O)NC(COC(C)(C)C)C(=O)N21	Training	active
287	CCOc1ccccc1NC(=O)C(OC(=O)c1ccc(N(C)C)cc1)c1ccccc1	internal validation	active
288	CCOc1ccccc1NC(=O)C(OC(=O)c1ccc(N(C)C)cc1)c1ccccc1	Training	active
289	CCN1CCC(c2cc(C(=O)/C=C/c3ccccc3Cl)c(OC)cc2OC)CC1	Training	active
290	COc1ccc2cc(C(=O)OC(C)C)sc(=O)c2c1OC	Training	active
291	OCCN1CCN(CC/C=C2/c3ccccc3Sc3ccc(C(F)(F)F)cc32)CC1	Training	active
292	Cc1nc2cc(-c3ccncc3)nn2c(N2CCN(C(=O)c3ccoc3)CC2)c1C	Training	active
293	COc1ccc(/C=C/C(=O)c2ccc(OC)c(OC)c2)cc1OC	Training	active
294	COc1ccc(CCNC(=O)c2cccc3c(=O)c4ccc(OC)cc4[nH]c23)cc1	Training	active
295	COc1ccc(Nc2nc(-c3ccc(OC)c(OC)c3)nc3ccccc23)cc1OC	Training	active
296	O=C(c1coc2ccccc12)N1CCN(c2cc(-c3ccco3)nc3cc(-c4ccccc4)nn23)CC1	Training	active
297	COc1ccc(CCNC(=O)c2cc(=O)c3c(OCc4ccccc4)cccc3o2)cc1OC	Training	active
298	CCN(CC)C(=S)Nc1sc2c(c1C(=O)O)C(C)CCC2	Training	active
299	CCN(CC)C(=S)Nc1sc2c(c1C(=O)O)C(C)CCC2	internal validation	active
300	COc1cccc2[nH]c3ccccc3c(=O)c12	Training	active
301	COc1ccc2[nH]cc(CCNC(=O)c3cc(=O)c4ccc(OCc5ccc(Br)cc5)cc4o3)c2c1	internal validation	active
302	O=[N+]([O-])c1cc(Nc2nc(-c3ccccc3)nc3ccccc23)ccc1F	Training	active
303	O=c1c(O)c(-c2ccccc2)oc2c1ccc1ccccc12	Training	active
304	COc1ccc2c3c([nH]c2c1)C(CC(C)C)N1C(=O)C(CCC(=O)OC(C)(C)C)NC(=O)C1C3	Training	active
305	CC(=O)N1CCN(c2cc(-c3ccco3)nc3cc(-c4cccc(Cl)c4)nn23)CC1	Training	active
306	CCCC1(CCc2ccccc2)CC(O)=C(C(CC)c2cccc(NS(=O)(=O)c3ccc(C(F)(F)F)cn3)c2)C(=O)O1	Training	active
307	COc1ccc(/C=C/C(=O)c2ccc(OC)cc2O)cc1	internal validation	active
308	COC(=O)c1ccc(-c2ccc(CN3CCc4cc(OC)c(OC)cc4C3)cc2)cc1NC(=O)c1ccc2ncccc2c1	Training	active
309	CCN(CC)P(=O)(Nc1cccc(C(F)(F)F)c1)c1ccc(N(C)C)cc1NC(=O)c1ccco1	Training	active
310	COc1cccc(-c2cc3nc(-c4ccccc4)c(C)c(N4CCN(C(=O)c5ccoc5)CC4)n3n2)c1	internal validation	active
311	COc1ccc(C(=O)/C=C/c2ccccc2Cl)c(O)c1	Training	active
312	CC/C(=C(/c1ccc(OCCN(C)C)cc1)c1ccc(OCc2ccc([N+](=O)[O-])cc2)cc1)c1ccccc1	Training	active
313	O=C(c1ccncc1)N1CCN(c2cc(-c3ccccc3)nc3cc(-c4cccc(Cl)c4)nn23)CC1	Training	active
314	COc1ccc(-c2cc(N3CCN(C(=O)c4ccoc4)CC3)n3nc(-c4ccccc4)cc3n2)cc1	internal validation	active
315	COc1cccc(-c2cc(N3CCN(C(=O)c4ccoc4)CC3)n3nc(-c4cccc(OC)c4)cc3n2)c1	Training	active
316	C=Cc1c(C)c2cc3nc(c4c5nc(cc6[nH]c(cc1[nH]2)c(C)c6CC)C(C)=C5C(=O)C4C(=O)OC)C(CCC(=O)O)C3C	Training	active
317	CC(C)=CCc1c(O)c(CC=C(C)C)c2c(c1O)C(=O)CC(c1cc(O)cc(O)c1)O2	Training	active
318	O=C(c1ccsc1)N1CCN(c2cc(-c3ccco3)nc3cc(-c4ccccc4)nn23)CC1	Training	active
319	COc1cc2c(/C=C\[N+](=O)[O-])cc3c4cc5c(cc4ncc3c2cc1OC)OCO5	internal validation	active
320	C=CC(=O)Nc1cc2c(Nc3ccc(F)c(Cl)c3)ncnc2cc1OCCCN1CCOCC1	Training	active
321	CC(C)n1cnc2c(NCc3ccccc3)nc(NCCCO)nc21	internal validation	active
322	COc1cc2c(cc1OC)CN(CCc1ccc(NC(=O)c3cccc4c(=O)c5cccc(OC)c5[nH]c34)cc1)CC2	Training	active
323	O=C(c1ccoc1)N1CCN(c2cc(-c3ccco3)nc3cc(-c4ccc(Cl)cc4)nn23)CC1	Training	active
324	CCC1CC1(NC(=O)C1CC(Oc2cc(-c3csc(NC(C)C)n3)nc3c(Cl)c(OCCN4CCOCC4)ccc23)CN1C(=O)C(NC(=O)OC1CC2CC2C1)C(C)(C)C)C(=O)O	Training	active
325	O=c1cc(-c2ccccc2)oc2ccc3ccccc3c12	internal validation	active
326	COc1cc2c(cc1OC)CN(CCc1ccc(NC(=O)c3cnc4ccccc4n3)cc1)CC2	Training	active
327	O=C(Cc1ccccc1)N1CCN(c2cc(-c3ccccc3)nc3cc(-c4cccc(Cl)c4)nn23)CC1	Training	active
328	CCC1(O)CC(=O)OCc2c1cc1n(c2=O)Cc2cc3ccccc3nc2-1	Training	active
329	COc1ccc2[nH]cc(CCNC(=O)c3cc(=O)c4c(OCc5ccc(C)cc5)cccc4o3)c2c1	Training	active
330	COc1cccc(-c2cc3nc(C)c(C)c(N4CCN(Cc5ccco5)CC4)n3n2)c1	internal validation	active
331	O=C1CN(c2cc(-c3ccco3)nc3cc(-c4ccccc4)nn23)CCN1c1ccccc1	internal validation	active
332	CC(C)(C)OCC1NC(=O)C2Cc3c([nH]c4ccccc34)C(C3CCCCC3)N2C1=O	Training	active
333	COC(=O)c1ccc(C(=O)Nc2ccc(CCN3CCc4cc(OC)c(OC)cc4C3)cc2)cc1NC(=O)c1cnc2ccccc2n1	Training	active
334	O=C(/C=C/c1ccccc1)c1c(O)ccc2ccccc12	Training	active
335	O=C(NCCc1ccccc1)c1cc(=O)c2c(O)cccc2o1	Training	active
336	COc1cc(-c2oc3c(ccc4ccccc43)c(=O)c2OC)ccc1F	Training	active
337	COCCOCCOCCOc1cc2c(cc1OC)CN(CCc1ccc(NC(=O)c3ccc(C(=O)OC)c(NC(=O)c4ccc5ccccc5n4)c3)cc1)CC2	Training	active
338	COC(=O)c1ccc(C(=O)Nc2ccc(CCN3CCc4cc(OC)c(OC)cc4C3)cc2)cc1NC(=O)c1cccnc1	internal validation	active
339	O=C(/C=C/c1ccccc1Cl)c1c(O)ccc2ccccc12	internal validation	active
340	O=[N+]([O-])c1ccc(Nc2nc(Cl)nc(NCCO)n2)cc1	internal validation	active
341	CC(C)C(CO)Nc1nc(Nc2cccc(Cl)c2)c2ncn(C(C)C)c2n1	Training	active
342	Cc1c(-c2ccco2)nc2cc(-c3ccccc3)nn2c1N1CCN(C(=O)c2ccoc2)CC1	Training	active
343	CCCc1cc(=O)c2c(O)cc3cc(O)cc(OC)c3c2o1	Training	active
344	COc1ccc(C(=O)/C=C/c2ccc(Cl)cc2)c(O)c1	internal validation	active
345	CCOC(=O)C1=C(C)NC(C)=C(C(=O)OC)C1c1cccc([N+](=O)[O-])c1	internal validation	active
346	CN(CCc1cn(C)c2ccccc12)C(=O)c1cc(=O)c2c(OCc3ccc(Br)cc3)cccc2o1	internal validation	active
347	COC(=O)c1ccc(C(=O)Nc2ccc(CCN3CCc4cc(OC)c(OC)cc4C3)cc2)cc1NC(=O)c1cnc2ccccc2c1	Training	active
348	Cc1cc(=O)[nH]c2cc3oc4ccccc4c3cc12	Training	active
349	Cc1cc(C#N)cc(C)c1Oc1nc(Nc2ccc(C#N)cc2)nc(N)c1Br	internal validation	active
350	Cc1c(O)cccc1C(=O)NC(CSc1ccccc1)C(O)CN1CC2CCCCC2CC1C(=O)NC(C)(C)C	Training	active
351	COc1ccc(-c2cc3nc(-c4ccco4)cc(N4CCN(C(=O)c5ccoc5)CC4)n3n2)cc1	Training	active
352	COc1ccc(-c2cc(=O)c3ccc4ccccc4c3o2)cc1OC	Training	active
353	O=C(Nc1ccc(CCN2CCc3ccccc3C2)cc1)c1cnc2ccccc2c1	Training	active
354	C=C(C)C1CCC(C)=CC1c1c(O)cc(CCCCC)cc1O	internal validation	active
355	C=CCC1/C=C(\C)CC(C)CC(OC)C2OC(O)(C(=O)C(=O)N3CCCCC3C(=O)OC(/C(C)=C/C3CCC(O)C(OC)C3)C(C)C(O)CC1=O)C(C)CC2OC	Training	active
356	CNc1nc2cc([N+](=O)[O-])c([N+](=O)[O-])cc2nc1NC	internal validation	active
357	Brc1ccccc1Nc1nc(-c2ccccc2)nc2ccccc12	Training	active
358	COc1ccc(-c2oc3c(ccc4ccccc43)c(=O)c2O)cc1OC	internal validation	active
359	COc1ccc(-c2cc3nc(-c4ccccc4)cc(N4CCN(C(=O)c5ccoc5)CC4)n3n2)cc1	internal validation	active
360	COc1ccc(Nc2nc(-c3ccccc3)nc3ccccc23)cc1	internal validation	active
361	Fc1ccc(N2CCN(c3nc(-c4ccccc4)nc4ccccc34)CC2)cc1Cl	Training	active
362	CCCc1cc(=O)c2c(OC)cc3cc(O)cc(OC)c3c2o1	Training	active
363	Cn1cc(CCNC(=O)c2cc(=O)c3c(OCc4ccc(Br)cc4)cccc3o2)c2ccccc21	internal validation	active
364	CC(C)(C)NC(=O)C1CC2CCCCC2CN1CC(O)C(Cc1ccccc1)NC(=O)C(CC(N)=O)NC(=O)c1ccc2ccccc2n1	internal validation	active
365	COc1cc2c(/C=C/CN(C)C)cc3c4cc5c(cc4ncc3c2cc1OC)OCO5	Training	active
366	COc1cc2oc(-c3ccccc3)cc(=O)c2c(O)c1C	internal validation	active
367	COc1cc2ncnc(Nc3cccc([N+](=O)[O-])c3)c2cc1OC	internal validation	active
368	COc1cc2nc(Nc3cccc(Br)c3)nc(Nc3cccc(Br)c3)c2cc1OC	internal validation	active
369	COc1cc2c(cc1OC)CN(Cc1ccc(Oc3ccc(-c4nc(-c5cccc(O)c5)cs4)cn3)cc1)CC2	Training	active
370	COc1ccc(-c2oc3ccc4ccccc4c3c(=O)c2OC)cc1	Training	active
371	CN(C)C(=O)C(CCN1CCC(O)(c2ccc(Cl)cc2)CC1)(c1ccccc1)c1ccccc1	Training	active
372	COc1cc2nc(Nc3cccc([N+](=O)[O-])c3)nc(Nc3cccc([N+](=O)[O-])c3)c2cc1OC	Training	active
373	O=c1c(O)c(-c2ccc(O)c(O)c2)oc2cc(O)cc(O)c12	Training	active
374	CC/C(=C(/CC)c1ccc(O)cc1)c1ccc(O)cc1	internal validation	active
375	COc1cc2nc(Nc3cccc(C(F)(F)F)c3)nc(Nc3cccc(C(F)(F)F)c3)c2cc1OC	Training	active
376	COc1ccc(-c2oc3ccc(OC)cc3c(=O)c2O)cc1	Training	active
377	COc1cc2c(cc1OC)CN(CCc1ccc(NC(=O)c3cc4ccccc4cn3)cc1)CC2	Training	active
378	COc1cc2nc(Nc3cccc(C#N)c3)nc(Nc3cccc(C#N)c3)c2cc1OC	Training	active
379	COc1cccc(-c2cc3nc(C)cc(N4CCN(C(=O)c5ccoc5)CC4)n3n2)c1	Training	active
380	COc1ccc2c(=O)c3cccc(C(=O)NCCc4ccc(OC)c(OC)c4)c3[nH]c2c1	internal validation	active
381	O=c1cc(-c2ccccc2)oc2cc(O)cc(O)c12	Training	active
382	Cc1cc(C(=O)N2CCN(c3cc(-c4ccco4)nc4cc(-c5ccccc5)nn34)CC2)c(C)o1	internal validation	active
383	COCCOCCOCCOc1cc2c(cc1OC)CN(Cc1ccc(-c3ccc(C(=O)OC)c(NC(=O)c4ccc5ccccc5n4)c3)cc1)CC2	internal validation	active
384	O=C(c1ccco1)N1CCN(c2cc(-c3ccco3)nc3cc(-c4ccccc4)nn23)CC1	internal validation	active
385	CCc1c(C)nc2cc(-c3cccc(OC)c3)nn2c1N1CCN(C(=O)c2ccoc2)CC1	internal validation	active
386	CCC(C)(C)C(=O)OC1CC(C)C=C2C=CC(C)C(CCC3CC(O)CC(=O)O3)C21	Training	active
387	Cc1ccc(-c2cc(C(F)(F)F)nn2-c2ccc(S(N)(=O)=O)cc2)cc1	Training	active
388	CCOC(=O)C1=C(C)NC(C)=C(C(=O)OC)C1c1cccc(Cl)c1Cl	internal validation	active
389	O=C(/C=C/c1ccccc1)c1ccc2ccccc2c1O	Training	active
390	CN(C)c1cc(-c2ccco2)nc2cc(-c3ccccc3)nn12	Training	active
391	COc1cc(C2Oc3cc(C4Oc5cc(O)cc(O)c5C(=O)C4O)ccc3OC2CO)ccc1O	Training	active
392	CCN(CC)C1=CC2=CC(=C(C#N)C#N)CCC2CC1	Training	active
393	COc1ccccc1-c1cc(N2CCN(C(=O)c3ccoc3)CC2)n2nc(-c3ccccc3)cc2n1	Training	active
394	CC(C)=CCCC(C)(O)C1CCC2(C)C1C(O)CC1C3(C)CCC(O)C(C)(C)C3C(O)CC12C	Training	active
395	COc1cc2c3cnc4cc5c(cc4c3c(=O)n(CCN(C)C)c2cc1OC)OCO5	Training	active
396	COc1ccc(C(=O)/C=C/c2ccc(Cl)cc2)c(OC)c1	Training	active
397	CC(C)=CCc1c(O)cc2oc(-c3ccccc3)cc(=O)c2c1O	internal validation	active
398	CC/C(=C(\c1ccc(O)cc1)c1ccc(OCCNC)cc1)c1ccc(C(C)CO)cc1	internal validation	active
399	COc1ccc(C(=O)/C=C/c2ccc(OC)c(OC)c2)c(O)c1	Training	active
400	COc1cc2c(cc1OC)CN(CCc1ccc(NC(=O)c3ccc4ccccc4c3)cc1)CC2	Training	active
401	Cc1coc(C)c1C(=O)N1CCN(c2cc(-c3ccco3)nc3cc(-c4ccccc4)nn23)CC1	internal validation	active
402	CC(C)=CCCC(C)(O)C1CCC2(C)C3CCC4C(C)(C)C(O)CCC4(C)C3CC(O)C12C	internal validation	active
403	COc1cc(OC)cc(C(=O)/C=C/c2ccc(/C=C/C(=O)c3cc(OC)cc(OC)c3)cc2)c1	internal validation	active
404	COc1ccc(-c2oc3cc(O)cc(O)c3c(=O)c2O)cc1	Training	active
405	COc1ccc(-c2oc3c(OC)c(OC)c(OC)c(OC)c3c(=O)c2OC)cc1OC	internal validation	active
406	COc1ccc2[nH]c(S(=O)Cc3ncc(C)c(OC)c3C)nc2c1	Training	active
407	Brc1cccc(Nc2ncnc3ccccc23)c1	Training	active
408	COc1ccc(/C=C/C(=O)c2c(O)ccc3ccccc23)cc1	internal validation	active
409	CNCCN(C)c1cc(-c2ccco2)nc2cc(-c3ccccc3)nn12	internal validation	active
410	COc1ccc2[nH]cc(CCN(C)Cc3cc(=O)c4c(OCc5ccc(Br)cc5)cccc4o3)c2c1	Training	active
411	O=C(NCc1cn(Cc2ccc(Br)cc2)nn1)c1cc(=O)c2c(OCc3ccc(Br)cc3)cccc2o1	Training	active
412	O=C(OCc1ccccc1)N1CCN(c2cc(-c3ccco3)nc3cc(-c4ccccc4)nn23)CC1	Training	active
413	COc1ccc(-c2oc3c(ccc4ccccc43)c(=O)c2O)cc1	internal validation	active
414	COc1cc2c(cc1OC)CN(CCc1ccc(NC(=O)c3ccccc3NC(=O)c3cnc4ccccc4c3)cc1)CC2	Training	active
415	O=c1c(-c2ccc(O)cc2)coc2cc(O)cc(O)c12	Training	active
416	COc1ccc2[nH]cc(CCNC(=O)c3cc(=O)c4cc(OCc5ccc(Br)cc5)ccc4o3)c2c1	internal validation	active
417	CCC1(O)C(=O)OCc2c1cc1n(c2=O)Cc2cc3c(CN(C)C)c(O)ccc3nc2-1	internal validation	active
418	CC/C(=C(\c1ccc(O)cc1)c1ccc(OCCN(C)C)cc1)c1ccc(OCc2ccccc2)cc1	Training	active
419	O=C(O)c1ccc(/C=N/N=C2c3ccccc3-c3ccccc32)cc1	Training	active
420	COc1ccc(-c2nc(Nc3ccccc3O)c3ccccc3n2)cc1OC	Training	active
421	CO/C(=C\c1ccccc1)C(=O)N/C=C/c1ccc(O)cc1	Training	active
422	O=c1cc(-c2ccc(OC3OC(CO)C(O)C(O)C3O)c(O)c2)oc2cc(O)cc(O)c12	Training	active
423	COc1cc2c(/C=C/CCN(C)C)cc3c4cc5c(cc4ncc3c2cc1OC)OCO5	Training	active
424	COc1cccc(-c2cc3nc(C)c(C)c(N4CCN(C(=O)c5ccco5)CC4)n3n2)c1	Training	active
425	CCC1(O)C(=O)OCc2c1cc1n(c2=O)Cc2c-1nc1ccccc1c2/C=N/OC(C)(C)C	Training	active
426	COc1cc(OC)c(OC)cc1/C=C/C(=O)c1ccc(C(=O)/C=C/c2cc(OC)c(OC)cc2OC)cc1	internal validation	active
427	Cc1cc(C)c(C#N)c(SCc2c(F)cccc2[N+](=O)[O-])n1	Training	active
428	O=C(CCc1ccccc1)c1ccccc1OCC(O)CN1CCN(c2ccc(F)cc2)CC1	internal validation	active
429	C/C(=C/Cc1c(-c2cc(O)c(O)cc2O)oc2c3c(cc(O)c2c1=O)OC(C)(C)C=C3)CO	Training	active
430	COc1cc2c(=O)n(CCN(C)C)c3c4cc5c(cc4ncc3c2cc1OC)OCO5	internal validation	active
431	COc1ccc(-c2oc3c(ccc4ccccc43)c(=O)c2OC)cc1	internal validation	active
432	COc1cc2c(cc1OC)CN(CCc1ccc(NC(=O)c3ccccc3NC(=O)Nc3ccc([N+](=O)[O-])cc3)cc1)CC2	Training	active
433	COc1ccc(CCNC(=O)c2cccc3c(=O)c4ccccc4[nH]c23)cc1OC	internal validation	active
434	CNCCCN(C)c1cc(-c2ccco2)nc2cc(-c3ccccc3)nn12	Training	active
435	CCCCCc1cc(O)c2c(c1)OC(C)(C)c1ccc(C)cc1-2	Training	active
436	COC(=O)c1ccc(NCC(O)COc2ccccc2C(=O)CCc2ccccc2)cc1	internal validation	active
437	O=c1c(O)c(-c2ccccc2)oc2cc(O)cc(O)c12	Training	active
438	FC(F)(F)c1cccc(Nc2ncnc3ccccc23)c1	internal validation	active
439	O=c1cc(-c2ccccc2)oc2c1ccc1ccccc12	internal validation	active
440	Cc1nc2cc(-c3cccc(Cl)c3)nn2c(N2CCN(C(=O)c3ccoc3)CC2)c1C	Training	active
441	COc1ccc(-c2oc3cc(OC)cc(O)c3c(=O)c2OC)c(OC)c1	internal validation	active
442	COc1ccc(C(=O)/C=C/c2ccc(Cl)cc2)cc1OC	internal validation	active
443	CC#CC1(O)CCC2C3CCC4=CC(=O)CCC4=C3C(c3ccc(N(C)C)cc3)CC21C	Training	active
444	Cc1ccc(-c2nc3nc(C)cc(N4CCN(C(=O)c5ccco5)CC4)n3n2)cc1	Training	active
445	COc1cccc(/C=C/C(=O)c2ccc3ccccc3c2O)c1	Training	active
446	COc1cc2c(cc1OC)CN(CCc1ccc(NC(=O)c3cc(NC(=O)c4cnc5ccccc5c4)c(OC)c(OC)c3)cc1)CC2	internal validation	active
447	CC12CCC3c4ccc(O)cc4CCC3C1CCC2O	internal validation	active
448	COc1ccc2c(=O)cc(-c3ccc(OC)c(OC)c3)oc2c1	internal validation	active
449	CCC1(O)C(=O)OCc2c1cc1n(c2=O)Cc2cc3ccccc3nc2-1	Training	active
450	COc1cc2c(CO)cc3c4cc5c(cc4ncc3c2cc1OC)OCO5	Training	active
451	CC/C(=C(\c1ccc(O)cc1)c1ccc(OCCN(C)C)cc1)c1ccc(OC)cc1	Training	active
452	COc1ccc(-c2cc(=O)c3ccc4ccccc4c3o2)cc1	Training	active
453	COc1ccc(CCNC(=O)c2cccc3c(=O)c4ccccc4[nH]c23)cc1	Training	active
454	CCCCCC1c2[nH]c3ccccc3c2CC2C(=O)NC(Cc3ccccc3)C(=O)N21	Training	active
455	COc1ccc2c(c1)OC(c1ccccc1)CC2=O	Training	active
456	CO/C(=C/c1cc(Br)c(O)c(Br)c1)C(=O)N/C=C/c1ccc(O)cc1	internal validation	active
457	CCC(=O)Oc1ccc(/C(CC)=C(\CC)c2ccc(OC(=O)CC)cc2)cc1	Training	active
458	Cc1cc(N2CCN(C(=O)C3CCCO3)CC2)n2nc(-c3cccc(F)c3)cc2n1	Training	active
459	COCCOCCOCCOc1cc2c(cc1OC)CCN(CCc1ccc(NC(=O)c3ccc(C(=O)O)c(NC(=O)c4ccc5ccccc5n4)c3)cc1)C2	internal validation	active
460	COC(=O)c1ccc(C(=O)Nc2ccc(CCN3CCc4cc(OC)c(OC)cc4C3)cc2)cc1NC(=O)c1ccc2ncccc2c1	Training	active
461	CCCCCC1c2[nH]c3ccccc3c2CC2C(=O)NC(COC(C)(C)C)C(=O)N21	internal validation	active
462	COc1ccc(CCNC(=O)c2cc(=O)c3c(O)cccc3o2)cc1	Training	active
463	O=C(/C=C/c1ccc(Cl)c(Cl)c1)c1c(O)ccc2ccccc12	Training	active
464	CC(C)Nc1cccnc1N1CCN(C(=O)c2cc3cc(NS(C)(=O)=O)ccc3[nH]2)CC1	Training	active
465	CCc1oc2ccccc2c1C(=O)c1cc(Br)c(O)c(Br)c1	internal validation	active
466	COc1ccc(-c2nc(Nc3ccccc3)c3ccccc3n2)cc1OC	internal validation	active
467	CN1CCN(CCCN2c3ccccc3Sc3ccc(Cl)cc32)CC1	Training	active
468	COc1cc2c(cc1OC)CN(CCc1ccc(NC(=O)c3ccc(C(=O)O)c(NC(=O)c4ccc5ccccc5n4)c3)cc1)CC2	internal validation	active
469	COc1ccc(C(=O)Nc2ccccc2C(=O)Nc2ccc(CCN3CCc4cc(OC)c(OC)cc4C3)cc2)cc1OC	Training	active
470	O=C(CCc1ccccc1)c1ccccc1OCC(O)CNc1ccc(C(F)(F)F)cc1	Training	active
471	CCOc1ccc(C(=O)N(CCN(C)C)c2ccnc3cc4c(cc23)OCO4)cc1OCC	Training	active
472	Cc1ccc(-c2cc3nc(-c4ccccc4)cc(N4CCN(C(=O)c5ccoc5)CC4)n3n2)cc1	Training	active
473	CN(C)c1ccc(P(=O)(Nc2cccc(C(F)(F)F)c2)N2CCOCC2)c(NC(=O)c2cccs2)c1	Training	active
474	CN(C)CC/C=C1/c2ccccc2Sc2ccc(Cl)cc21	Training	active
475	COc1cccc(/C=C/C(=O)c2c(O)ccc3ccccc23)c1	internal validation	active
476	COc1ccc(-c2coc3cc(O)cc(O)c3c2=O)cc1	Training	active
477	CC(C)=CCc1c(O)cc(O)c2c(=O)cc(-c3ccccc3)oc12	Training	active
478	COCCOCCOCCOc1cc2c(cc1OC)CN(CCc1ccc(NC(=O)c3ccc(C(=O)OC)c(NC(=O)c4ccc5ncccc5c4)c3)cc1)CC2	internal validation	active
479	COC(=O)c1ccc(C(C(=O)NC2CCCCC2)N(Cc2ccccc2)C(=O)Cc2cccs2)cc1	Training	active
480	COc1c(O)c2c(=O)cc(C)oc2c2c(OC)cc(O)cc12	internal validation	active
481	COC(=O)c1ccc(C(=O)Nc2ccc(CCN3CCc4cc(OC)c(OC)cc4C3)cc2)cc1NC(=O)c1cnccn1	Training	active
482	COc1cc2ncnc(Nc3ccc(F)c(Cl)c3)c2cc1OCCCN1CCOCC1	Training	active
483	COc1cc(OC)c(/C=C/C(=O)c2cn(C)c3ccccc23)c(OC)c1	internal validation	active
484	O=[N+]([O-])c1cccc(Nc2ncnc3ccccc23)c1	internal validation	active
485	N#Cc1cccc(Nc2nc(-c3ccccc3)nc3ccccc23)c1	internal validation	active
486	COc1ccc(C(=O)/C=C/c2ccc(OC)c(OC)c2)c(OC)c1	internal validation	active
487	COc1cc2c(CN(C)C)cc3c4cc5c(cc4ncc3c2cc1OC)OCO5	internal validation	active
488	CC(=O)N1CCN(c2ccc(OCC3COC(Cn4ccnc4)(c4ccc(Cl)cc4Cl)O3)cc2)CC1	internal validation	active
489	CNC(=O)c1cc2c3cc4c(cc3ncc2c2cc(OC)c(OC)cc12)OCO4	Training	active
490	COC(=O)c1ccc(-c2ccc(CCN3CCc4ccccc4C3)cc2)cc1NC(=O)c1ccc2ccccc2n1	Training	active
491	CCC1(O)C(=O)OCc2c1cc1n(c2=O)Cc2c-1nc1ccccc1c2/C=N/OCc1ccccc1	internal validation	active
492	Cc1cc(N2CCN(C(=O)c3ccoc3)CC2)n2nc(-c3ccncc3)cc2n1	Training	active
493	CC(C)(C)c1cc(N2CCN(C(=O)c3ccoc3)CC2)n2nc(-c3ccccc3)cc2n1	internal validation	active
494	O=C1Nc2ccc(Cl)cc2C(C#CC2CC2)(C(F)(F)F)O1	Training	active
495	COc1cc2c(CNCCN(C)C)cc3c4cc5c(cc4ncc3c2cc1OC)OCO5	internal validation	active
496	COc1ccc(-c2oc3ccc4ccccc4c3c(=O)c2O)cc1	Training	active
497	CCCCn1c(O)c(/N=N/c2ccccn2)c2ccccc21	Training	active
498	Brc1ccc(Nc2nc(-c3ccccc3)nc3ccccc23)cc1	Training	active
499	COc1cccc(-c2csc(-c3ccc(Oc4ccc(CN5CCc6cc(OC)c(OC)cc6C5)cc4)nc3)n2)c1	Training	active
500	O=C(c1ccccc1)N1CCN(c2cc(-c3ccco3)nc3cc(-c4ccccc4)nn23)CC1	internal validation	active
501	COc1cc(OC)c(C(=O)/C=C/c2ccc(/C=C/C(=O)c3c(OC)cc(OC)cc3OC)cc2)c(OC)c1	Training	active
502	O=C(c1ccoc1)N1CCN(c2cc(-c3ccccc3)nc3cc(-c4ccncc4)nn23)CC1	Training	active
503	COc1ccc2oc(-c3ccccc3)cc(=O)c2c1	Training	active
504	COc1ccccc1C(=O)/C=C/c1ccc(/C=C/C(=O)c2ccccc2OC)cc1	Training	active
505	COc1cc2c(=O)n(CCN(C)CC(F)(F)F)c3c4cc5c(cc4ncc3c2cc1OC)OCO5	internal validation	active
506	O=C(c1ccoc1)N1CCN(c2cc(-c3cccc(F)c3)nc3cc(-c4ccccc4)nn23)CC1	internal validation	active
507	CN(CCc1c[nH]c2ccccc12)Cc1cc(=O)c2c(OCc3ccc(Br)cc3)cccc2o1	Training	active
508	O=C(CCc1ccccc1)c1ccccc1OCC(O)CNc1ccccc1	Training	active
509	O=[N+]([O-])c1ccc(Nc2nc(-c3ccccc3)nc3ccccc23)cc1	Training	active
510	CC(=O)N1CCN(c2cc(-c3ccco3)nc3cc(-c4ccccc4)nn23)CC1	Training	active
511	COc1ccc(/C=C/C(=O)c2ccc(C(=O)/C=C/c3ccc(OC)c(OC)c3)cc2)cc1OC	internal validation	active
512	COc1cc2c(cc1OC)CN(CCc1ccc(NC(=O)c3ccccc3NC(=O)c3ccc(C)cc3)cc1)CC2	Training	active
513	COc1ccc(C(=O)Nc2ccc(CCN3CCc4cc(OC)c(OC)cc4C3)cc2)cc1NC(=O)c1cnc2ccccc2c1	internal validation	active
514	CC(C)OC(=O)C(C)(C)Oc1ccc(C(=O)c2ccc(Cl)cc2)cc1	Training	active
515	COc1ccc2[nH]cc(CCNC(=O)c3cc(=O)c4c(OCc5ccc(Br)cc5)cccc4o3)c2c1	internal validation	active
516	CC1CN(C(=O)c2ccoc2)CCN1c1cc(-c2ccco2)nc2cc(-c3ccccc3)nn12	Training	active
517	COc1cc2oc(-c3ccc(O)cc3)c(OC)c(=O)c2c(O)c1OC	internal validation	active
518	Cc1c(O)cc2oc3c(c(=O)c2c1O)-c1ccccc1OC3O	Training	active
519	O=[N+]([O-])c1ccc(N2CCN(c3nc(-c4ccccc4)nc4ccccc34)CC2)cc1	internal validation	active
520	COc1cc(O)c(C(=O)/C=C/c2ccccc2Cl)c(OC)c1	internal validation	active
521	COc1c(-c2ccccc2)oc2ccccc2c1=O	Training	active
522	CN1CCN(CCCN2c3ccccc3Sc3ccc(C(F)(F)F)cc32)CC1	Training	active
523	COc1ccccc1-c1cc2nc(-c3ccco3)cc(N3CCN(C(=O)c4ccoc4)CC3)n2n1	internal validation	active
524	CC(C)=CCC/C(C)=C/Cc1c(O)cc2oc(-c3ccccc3)cc(=O)c2c1O	Training	active
525	Fc1ccc(Nc2nc(-c3ccccc3)nc3ccccc23)cc1Cl	Training	active
526	O=c1cc(-c2ccccc2O)oc2c1ccc1ccccc12	Training	active
527	COc1ccc(/C=C/C(=O)c2ccc(O)cc2O)cc1OC	Training	active
528	COc1ccc(Cl)cc1C(=O)NCCc1ccc(S(=O)(=O)NC(=O)NC2CCCCC2)cc1	Training	active
529	O=C1CC(c2ccccc2)Oc2ccccc21	Training	active
530	COc1cc2c(=O)n(CCN(C)CC#N)c3c4cc5c(cc4ncc3c2cc1OC)OCO5	Training	active
531	Cc1nc2cc(-c3cccc(Cl)c3)nn2c(N2CCN(C(=O)c3ccco3)CC2)c1C	Training	active
532	O=C(c1ccoc1)N1CCN(c2cc(-c3cccc(F)c3)nc3cc(-c4cccc(Cl)c4)nn23)CC1	internal validation	active
533	O=C(c1ccoc1)N1CCN(c2cc(-c3ccc(F)cc3)nc3cc(-c4ccccc4)nn23)CC1	Training	active
534	CN1C(=O)CN=C(c2ccccc2)c2cc(Cl)ccc21	internal validation	inactive
535	O=c1c2ccccc2[nH]c2cc(C(F)(F)F)cc(O)c12	Training	inactive
536	CN(C)c1ccc(/C=C2\NC(c3ccc(Cl)c([N+](=O)[O-])c3)=NC2=O)cc1	internal validation	inactive
537	CCN(CC)c1ccc(/C=c2\sc3nnc(-c4ccccc4Cl)n3c2=O)cc1	Training	inactive
538	O=C1Nc2ccc(Cl)cc2C(c2ccccc2)=NC1O	Training	inactive
539	O=C(/C=C/c1ccccc1)c1ccccc1O	Training	inactive
540	O=C(/C=C/c1ccc(Cl)cc1)c1c(O)ccc2ccccc12	internal validation	inactive
541	COc1ccc2c(c1OC)C(=O)OC2C1c2c(cc3c(c2OC)OCO3)CCN1C	Training	inactive
542	O=C1CN=C(c2ccccc2)c2cc(Cl)ccc2N1	Training	inactive
543	COc1cc2c(cc1OC)CN(CCCOc1ccnc3ccccc13)CC2	Training	inactive
544	COC1=C(OC)C2(OC)c3c(OC)c(OC)c4c(c3OC23OC(c2ccccc2)CC=C3C1=O)C(OC)CC(c1ccccc1)O4	Training	inactive
545	CC(C)(C)OC(=O)C(CCCCNC(=O)OCc1ccccc1)NC(=O)C1CC(OC(=O)Cc2ccccc2)CN1C(=O)OC(C)(C)C	internal validation	inactive
546	CC(C)NCC(O)COc1cccc2ccccc12	Training	inactive
547	C/N=C(\NC#N)NCCSCc1nc[nH]c1C	internal validation	inactive
548	CC(=O)NC1C(NC(=N)N)C=C(C(=O)O)OC1C(O)C(O)CO	Training	inactive
549	CC(C)CC(NC(=O)OC(C)(C)C)C(=O)Oc1ccc2c(=O)c(-c3ccc([N+](=O)[O-])cc3)coc2c1	Training	inactive
550	Cc1cc(=O)oc2cc(OC3OC(C(=O)O)C(O)C(O)C3O)ccc12	internal validation	inactive
551	COc1cc2c(cc1OC)CN(Cc1ccc(-c3ccc(O)cc3)cc1)CC2	Training	inactive
552	COC(=O)NC(C(=O)NC(Cc1ccccc1)C(O)CN(Cc1ccc(-c2ccccn2)cc1)NC(=O)C(NC(=O)OC)C(C)(C)C)C(C)(C)C	Training	inactive
553	O=C(Nc1ccccc1)C1CCN(c2cc(-c3ccco3)nc3cc(-c4ccccc4)nn23)CC1	Training	inactive
554	O=C(N/N=C1/CCCc2c1[nH]c1ccc([N+](=O)[O-])cc21)c1ccncc1	Training	inactive
555	COc1cccc(NC(=O)c2ccc(Cn3cc([N+](=O)[O-])cn3)o2)c1	Training	inactive
556	COc1ccc(C(=O)Oc2cc3c4c(c2)C(C)=CC(C)(C)N4C(=O)C3=O)cc1OC	internal validation	inactive
557	COCCN1C(=O)/C(=C/c2cc(OC)c(N3CCCC3)cc2OC)S/C1=N\c1ccccc1	Training	inactive
558	N#CC(C#N)=C1C=C2C=C(N3CCCCCC3)CCC2CC1	Training	inactive
559	O=C(c1ccco1)N1CCN(c2nc(C(F)(F)F)nc3c2nnn3Cc2ccccc2)CC1	internal validation	inactive
560	CC(CCC(=O)O)C1CCC2C3C(O)CC4CC(O)CCC4(C)C3CC(O)C12C	internal validation	inactive
561	COc1cc2c(cc1OC)CN(CCCCOc1ccc3ccccc3n1)CC2	Training	inactive
562	COc1ccc(CN2CCn3nc(C(=O)NC(C)C)cc3C2=O)cc1	internal validation	inactive
563	CC(C)n1c(O)c(/N=N/C(=O)Cn2ccc(C(F)(F)F)n2)c2ccccc21	Training	inactive
564	CC(C)(C)NCC(O)COc1nsnc1N1CCOCC1	Training	inactive
565	O=[N+]([O-])c1cc(Cl)ccc1NCCNS(=O)(=O)c1ccccc1	Training	inactive
566	C=CCN1C(=O)/C(=C\C=C2\N(C)c3ccccc3C2(C)C)SC1=S	Training	inactive
567	Cc1ccc(S(=O)(=O)NC(=O)NN2CC3CCCC3C2)cc1	Training	inactive
568	CC(=O)Oc1ccccc1C(=O)O	internal validation	inactive
569	NCCCC(=O)O	Training	inactive
570	CCCNC(=O)Cn1c(=O)/c(=C\c2ccc(-c3ccc([N+](=O)[O-])cc3)o2)s/c1=C\C(=O)C(C)(C)C	Training	inactive
571	O=c1[nH]cnc2c1ncn2C1CCC(CO)O1	internal validation	inactive
572	COc1cc2c(cc1OC)CN(CCCOc1ccc3ccccc3n1)CC2	internal validation	inactive
573	CCOC(=O)CSc1nc2cc(C)cc(C)c2cc1C#N	Training	inactive
574	COC1=C(OC)C2(OC)c3c(OC)c(OC)c4c(c3OC23OC(c2ccccc2)CC=C3C1=O)C(O)CC(c1ccccc1)O4	Training	inactive
575	CC(C)(C)NC(=O)C1CN(Cc2cccnc2)CCN1CC(O)CC(Cc1ccccc1)C(=O)NC1c2ccccc2CC1O	Training	inactive
576	N#Cc1ccc(COC(=O)c2ccc(N3CCCC3)c([N+](=O)[O-])c2)cc1	internal validation	inactive
577	COc1cc(OC)cc(C(=O)NC(C(=O)Nc2nc(-c3cc(OC)ccc3OC)cs2)C(C)C)c1	internal validation	inactive
578	COc1ccc2c(c1)c(CC(=O)O)c(C)n2C(=O)c1ccc(Cl)cc1	internal validation	inactive
579	Cc1ccccc1CN1CCc2c(OCC(=O)N3CCCc4ccccc43)cccc2C1=O	Training	inactive
580	COc1ccc(-c2nc(CN3CCc4cc(OC)c(OC)cc4C3)cs2)cc1	Training	inactive
581	COc1ccc2cc(C(C)C(=O)O)ccc2c1	internal validation	inactive
582	CCOCCCNc1nc2c(C)cccn2c(=O)c1/C=C1\SC(=S)N(CC(C)C)C1=O	internal validation	inactive
583	COc1cc2c(cc1OC)CN(CCc1ccc(NC(=O)c3ccc4ncccc4c3)cc1)CC2	Training	inactive
584	O=C1S/C(=C/c2ccc(N3CCOCC3)o2)C(=O)N1Cc1c(F)cccc1Cl	internal validation	inactive
585	COc1ccc(C2CC(=O)c3c(O)cc(O)c(CC=C(C)C)c3O2)cc1	Training	inactive
586	O=C1NC(=O)C(c2ccccc2)(c2ccccc2)N1	Training	inactive
587	Nc1ccc(CNc2ccsc2C(=O)Nc2ccc(OC(F)(F)F)cc2)cc1	internal validation	inactive
588	O=C(Nc1ccccc1)Nc1nc(-c2ccc(F)cc2)cs1	Training	inactive
589	N=c1oc2c3c4c(cc2cc1C(=O)Nc1ccccc1)CCCN4CCC3	Training	inactive
590	CO/C(=C\c1ccc(O)c(O)c1)C(=O)N/C=C/c1ccc(O)cc1	Training	inactive
591	CCOc1ccc(OCC)c(NC(=O)C2CCCN(c3nc(C)cc(C)n3)C2)c1	Training	inactive
592	CC12CCC3C(CC=C4CC(OS(=O)(=O)O)CCC43C)C1CCC2=O	Training	inactive
593	CCOC(=O)c1c(-c2ccccc2)csc1NC(=O)/C(C#N)=C/c1ccc(O)c(OC)c1	Training	inactive
594	CCCN(CCC)S(=O)(=O)c1ccc(C(=O)O)cc1	Training	inactive
595	Nc1ccccc1C(=O)Nc1ccc(CCN2CCc3ccccc3C2)cc1	Training	inactive
596	COCCOCCOCCOc1cc2c(cc1OC)CN(CCc1ccc(NC(=O)c3ccc(C(=O)O)c(NC(=O)c4ccc5ncccc5c4)c3)cc1)CC2	internal validation	inactive
597	CCC1(c2ccccc2)C(=O)NC(=O)NC1=O	internal validation	inactive
598	CO/C(=C\c1ccc(O)cc1)C(=O)NCC(O)c1ccc(O)cc1	Training	inactive
599	CO/C(=C\c1ccc(O)cc1)C(=O)NCC(O)c1ccc(O)cc1	internal validation	inactive
600	CCOc1nc(NCCO)nc(Nc2ccc([N+](=O)[O-])cc2)n1	Training	inactive
601	COc1ccc(C(=O)Nc2ccc(CCN3CCc4cc(OC)c(OC)cc4C3)cc2)cc1OC	internal validation	inactive
602	CC1OC(OC2C(Oc3cc(O)c4c(c3)OC(c3ccc(O)cc3)CC4=O)OC(CO)C(O)C2O)C(O)C(O)C1O	internal validation	inactive
603	NCC(=O)O	Training	inactive
604	COc1cc(SC)ccc1C(=O)Nc1ccccc1	internal validation	inactive
605	CCOC(=O)c1sc(NN=C(C(=O)OC)C(=O)OC)c(C(=O)OCC)c1C	Training	inactive
606	NC12CC3CC(CC(C3)C1)C2	Training	inactive
607	COc1ccc(OCC(=O)Nc2ccccc2C(=O)N2CCOCC2)cc1	Training	inactive
608	CCCC/N=C1\C(=O)N(C)c2cccc3c(O)c4ccccc4c1c23	Training	inactive
609	O=C(CCc1ccccc1)c1ccccc1OCC(O)CN1CCCCC1	Training	inactive
610	CCn1c(SCc2ccccc2Cl)nc2nc3c(cc2c1=O)CCCC3	Training	inactive
611	CC(C)N(CC(O)COc1ccccc1C(O)CCc1ccccc1)C(C)C	internal validation	inactive
612	O=C(Nc1ccc(F)cc1)NC1CCN(Cc2nnnn2Cc2ccco2)CC1	Training	inactive
613	COc1ccc(OC)c(C(=O)COC(=O)c2cc(C)oc2C)c1	Training	inactive
614	Nc1ccccc1NC(=O)Nc1ccc(CCN2CCc3ccccc3C2)cc1	internal validation	inactive
615	COc1ccc2[nH]cc(CCNC(C)=O)c2c1	internal validation	inactive
616	COn1c(-c2ccccc2)nc2c1CCc1c-2no[n+]1[O-]	Training	inactive
617	CO/C(=C\c1ccc(O)cc1)C(=O)NCCc1ccc(O)cc1	Training	inactive
618	CCOC(=O)c1c(NC(=O)CSc2ncccn2)sc2c1CCN(Cc1ccccc1)C2	internal validation	inactive
619	COc1ccc(C)cc1NC(=O)C(Sc1ccccc1)c1ccccc1	Training	inactive
620	C/N=C(\NC)SCc1nc(=O)c2sccc2[nH]1	Training	inactive
621	CC1=NN(c2ccc([N+](=O)[O-])cc2)C(=O)/C1=C\N(C)C	Training	inactive
622	CC1CN(c2c(F)c(N)c3c(=O)c(C(=O)O)cn(C4CC4)c3c2F)CC(C)N1	internal validation	inactive
623	CC(CS)C(=O)N1CCCC1C(=O)O	internal validation	inactive
624	O=C(Nc1ccc(C(=O)O)cc1)Nc1ccc(F)cc1F	internal validation	inactive
625	CN(Cc1cnc2nc(N)nc(N)c2n1)c1ccc(C(=O)NC(CCC(=O)O)C(=O)O)cc1	internal validation	inactive
626	COC(Cc1ccc(O)cc1)C(=O)NCCc1ccc(O)cc1	internal validation	inactive
627	COC(Cc1ccc(O)cc1)C(=O)NCCc1ccc(O)cc1	internal validation	inactive
628	Nc1cnccc1CNc1ccsc1C(=O)Nc1ccc(OC(F)(F)F)cc1	Training	inactive
629	NC(=O)N1c2ccccc2C=Cc2ccccc21	internal validation	inactive
630	COc1ccc2[nH]c3ccccc3c(=O)c2c1OC	Training	inactive
631	CCCCCCc1cc2cc(-c3nnc(-c4ccccc4O)o3)c(=O)oc2cc1O	internal validation	inactive
632	COCCCN1C(=O)/C(=C/c2cc(OC)c(N3CCCC3)cc2OC)S/C1=N/c1ccccc1	internal validation	inactive
633	O=C(c1ccco1)N1CCN(c2cc(-c3ccccc3)nc3ncnn23)CC1	Training	inactive
634	Cc1ccc(NC(=O)Nc2ccccc2)cc1[N+](=O)[O-]	Training	inactive
635	COc1cc2c(cc1OC)CN(CCc1ccc(NC(=O)c3ccc(C(=O)O)c(NC(=O)c4ccc5ncccc5c4)c3)cc1)CC2	internal validation	inactive
636	COc1cc(-c2oc3c(ccc4ccccc43)c(=O)c2O)ccc1F	internal validation	inactive
637	C/C(=N\NC(=O)COc1cc(C)cc(C)c1)c1ccc(N2CCOCC2)cc1	Training	inactive
638	COC(=O)C1CCC(C)C(c2ccc(C)cc2)N1C(=O)c1ccc(/C=N/OC(C)c2cn(C(CO)Cc3ccccc3)nn2)cc1	internal validation	inactive
639	O=C(/C=C/c1ccc(Cl)cc1)c1ccc2ccccc2c1O	Training	inactive
640	COc1ccc2c(c1)c(CC(=O)OCC(=O)O)c(C)n2C(=O)c1ccc(Cl)cc1	Training	inactive
641	O=C1/C(=C/c2ccc(N3CCOCC3)o2)S/C(=N\c2ccccc2)N1CCc1c[nH]c2ccccc12	internal validation	inactive
642	CCNC(=O)Cn1c(=O)c(=O)n(Cc2ccccc2)c2ccc(Cl)cc21	Training	inactive
643	COc1cccc(-c2nc(N3CC(C)CC(C)C3)c3ccccc3n2)c1O	Training	inactive
644	COC1/C=C/OC2(C)Oc3c(C)c(O)c4c(c3C2=O)C(=O)/C(=C/NN2CCN(C)CC2)C(=C4O)NC(=O)/C(C)=C\C=C\C(C)C(O)C(C)C(O)C(C)C(OC(C)=O)C1C	internal validation	inactive
645	CCOc1cc(N2CCOCC2)c(OCC)cc1NC(=O)COC(=O)c1cc(C)cc(C)c1	Training	inactive
646	CC1=Nc2ccc(Cl)cc2S(=O)(=O)N1	Training	inactive
647	COc1ccccc1NC(=O)/C(=C/c1cccc([N+](=O)[O-])c1)c1ccccc1	Training	inactive
648	CCOC(=O)c1cn2nc(-c3ccc(OC)cc3)cc2nc1C1CCN(C(=O)OC(C)(C)C)CC1	Training	inactive
649	O=C1NC(c2ccc(-c3ccccc3[N+](=O)[O-])o2)C(C(=O)c2ccc(F)cc2)C(O)(C(F)(F)F)N1	Training	inactive
650	COc1cc2c(cc1OC)CN(CCc1ccc(NC(=O)Nc3ccc(N)cc3)cc1)CC2	Training	inactive
651	O=c1[nH]cc(F)c(=O)[nH]1	Training	inactive
652	COc1ccc2c(c1)OCC1C2C2=C(OC1(C)C)C1=C(C(=O)C2=O)C2c3ccc(OC)cc3OCC2C(C)(C)O1	internal validation	inactive
653	COc1ccc2c(c1)OCC1C2C2=C(OC1(C)C)C1=C(C(=O)C2=O)C2c3ccc(OC)cc3OCC2C(C)(C)O1	internal validation	inactive
654	CCN(CC)c1ccc2cc(-c3nc4ccccc4[nH]3)c(=O)oc2c1	Training	inactive
655	N#C/C(=C/c1ccc(N2CCCCC2)o1)C(=O)Nc1ccc2ccccc2c1	Training	inactive
656	COC(=O)C1=C(C)N=C(C)/C(=C(/O)OC)C1c1ccc(-c2cccc(Cl)c2Cl)o1	Training	inactive
657	CC1COc2c(N3CCN(C)CC3)c(F)cc3c(=O)c(C(=O)O)cn1c23	Training	inactive
658	O=C(c1cc(=O)c2c(O)cccc2o1)N1CCNCC1	Training	inactive
659	COC(=O)c1cc(NC(=O)c2ccccc2)c(=O)oc1/C=C/Nc1ccc(Oc2ccccc2)cc1	Training	inactive
660	Cn1cnc2c(NCc3ccccc3)nc(NCCO)nc21	Training	inactive
661	COc1ccc(C(=O)/C=C/c2ccccc2)c(O)c1	Training	inactive
662	S=c1[nH]nc(-c2ccc3ccccc3n2)n1-c1ccc2ncccc2c1	internal validation	inactive
663	COc1ccc(C(=O)/C=C/c2ccc(Cl)c(Cl)c2)c(O)c1	Training	inactive
664	COc1ccc(-c2cc(=O)c3c(O)cc(OC4OC(COC5OC(C)C(O)C(O)C5O)C(O)C(O)C4O)cc3o2)cc1O	Training	inactive
665	CCCN(CCC)CCOc1cc(C)ccc1C(C)C	Training	inactive
666	COc1cc(C(=O)N/N=C/c2ccc(OC)c(CN3CCN(c4ccc(F)cc4)CC3)c2)ccc1O	Training	inactive
667	Cc1cn(C2CC(N=[N+]=[N-])C(CO)O2)c(=O)[nH]c1=O	internal validation	inactive
668	COc1ccc(CNc2nc(-c3cccnc3)nn2C(=O)c2cccs2)cc1	Training	inactive
669	CNCCCN1c2ccccc2CCc2ccccc21	Training	inactive
670	CC(C)C(N)C(=O)OCCOCn1cnc2c(=O)[nH]c(N)nc21	Training	inactive
671	NS(=O)(=O)c1cc2c(cc1C(F)(F)F)NC(Cc1ccccc1)NS2(=O)=O	internal validation	inactive
672	CC(C)Cc1ccc(C(C)C(=O)O)cc1	Training	inactive
673	CCC(NC(=O)CCl)c1ccc(C)cc1	Training	inactive
674	N#Cc1ccc(-c2ccc(OCC(=O)NCCc3ccccc3)cc2)cc1	internal validation	inactive
675	CCS(=O)(=O)CCn1c([N+](=O)[O-])cnc1C	Training	inactive
676	O=C(Nc1ccc(OC(F)(F)F)cc1)c1sccc1NCc1cccc([N+](=O)[O-])c1	internal validation	inactive
677	CCCCSc1nnc(-c2ccc(C)cc2)c2ccccc12	Training	inactive
678	COc1cccc(NC(=O)Nc2ccncc2)c1	Training	inactive
679	O=c1c2c(oc3cc(O)cc(O)c13)C(O)Oc1ccccc1-2	internal validation	inactive
680	COc1ccc(N2CCN(C(=O)c3ccc(NS(=O)(=O)c4ccccc4)cc3)CC2)cc1	Training	inactive
681	COc1cccc(C2C3=C(O)CC(C)(C)CC3=NC(C)=C2C(=O)Nc2nc3ccccc3s2)c1OC	Training	inactive
682	CCOC(=O)N1CCN(/C=C(\C#N)c2nc3ccccc3s2)CC1	Training	inactive
683	Nc1ccc(C(=O)NCC(=O)O)cc1	internal validation	inactive
684	COc1ccc(C2Sc3ccccc3N(CCN(C)C)C(=O)C2OC(C)=O)cc1	Training	inactive
685	CO/C(=C\c1ccc(O)cc1)C(=O)O	Training	inactive
686	COC(=O)C1=C(C)NC(C)=C(C(=O)OC)C1c1ccccc1[N+](=O)[O-]	Training	inactive
687	COc1cc(C(=O)NC(CCSC)C(=O)OCc2cc([N+](=O)[O-])cc3c2OCOC3)cc(OC)c1OC	internal validation	inactive
688	O=[N+]([O-])c1ccc(OCCN2CCCCCC2)cc1	Training	inactive
689	CC(C)CCn1c(O)c(/N=N/c2ccccn2)c2ccccc21	internal validation	inactive
690	COc1cc(OC)c2c(c1)OC(c1ccccc1)CC2=O	internal validation	inactive
691	COc1cc2c(c(OC)c1OC)-c1ccc(OC)c(=O)cc1C(NC(C)=O)CC2	Training	inactive
692	COc1cc(OO)ccc1C(=O)/C=C/c1ccc(Cl)c(Cl)c1	Training	inactive
693	CCOC(=O)c1sc2cc([N+](=O)[O-])cc(SCC(C)C)c2c1N	Training	inactive
694	O=C(Nc1ccc(OC(F)(F)F)cc1)c1sccc1NCc1cccc(N=C=S)c1	internal validation	inactive
695	O=C(c1cc(=O)c2c(O)cccc2o1)N1CCN(CCO)CC1	internal validation	inactive
696	COc1cc(Cc2cnc(N)nc2N)cc(OC)c1OC	Training	inactive
697	COc1cc2c(cc1OC)CN(CCc1ccc(NC(=O)c3cccc4ccccc34)cc1)CC2	Training	inactive
698	O=C(/C=C/c1ccccc1Cl)c1ccccc1	internal validation	inactive
699	COc1ccc(-c2ccc(CN3CCc4cc(OC)c(OC)cc4C3)cc2)cc1	Training	inactive
700	OC(COc1cccc2ncccc12)CN1CCN(C2c3ccccc3C3C(c4ccccc42)C3(F)F)CC1	Training	inactive
701	c1ccc(CN2CCN(c3nc(-c4ccccn4)nc4ccccc34)CC2)cc1	Training	inactive
702	CCOC(=O)C1=C(CNCc2ccc(C)cc2)NC(=O)NC1c1cc(C)ccc1C	internal validation	inactive
703	CC1(C)OC2=C(C(=O)C3=C(C2=O)C2c4cc(Br)cc(Br)c4COC2C(C)(C)O3)C2c3cc(Br)cc(Br)c3OCC21	Training	inactive
704	CC1=Nc2ccccc2/C1=C\c1nc(-c2ccc(C(F)(F)F)cc2)oc1O	Training	inactive
705	CCOC(=O)/C(C#N)=C\c1cc(C)n(-c2ccccc2)c1C	Training	inactive
706	Cc1c(O)cc2c(c1O)C(=O)CC(c1ccccc1)O2	Training	inactive
707	Cc1c(O)cc2c(c1O)C(=O)CC(c1ccccc1)O2	internal validation	inactive
708	COc1cc2c(cc1OC)CN(CCCCCOc1ccc3ccccc3n1)CC2	internal validation	inactive
709	O=C(Nc1ccc(Cl)cc1C(F)(F)F)c1ccccc1	Training	inactive
710	CC1NC(=O)C2Cc3c([nH]c4ccccc34)C(C(C)C)N2C1=O	Training	inactive
711	COc1cc2c(cc1OC)CN(CCc1ccc(NC(=O)c3ccccc3Br)cc1)CC2	internal validation	inactive
712	O=C(CCc1ccc(O)cc1)c1c(O)cc(O)cc1OC1OC(CO)C(O)C(O)C1O	internal validation	inactive
713	COc1cc2c(cc1OC)CN(CCc1ccc(NC(=O)c3ccc(N)cc3)cc1)CC2	Training	inactive
714	COc1cccc(/C=C(/C(=O)OCC(=O)NC2CCCC(C)C2C)c2ccccc2)c1	Training	inactive
715	O=c1c2ccccc2[nH]c2ccc(O)cc12	internal validation	inactive
716	COc1ccnc(CS(=O)c2nc3cc(OC(F)F)ccc3[nH]2)c1OC	Training	inactive
717	CCOCC(=O)Nc1sc2c(c1C(=O)OCC)CCCC2	internal validation	inactive
718	Nc1nc2c(ncn2COC(CO)CO)c(=O)[nH]1	Training	inactive
719	COc1cc2c(cc1OC)CN(CCc1ccc(NC(=O)c3ccc(Br)cc3)cc1)CC2	internal validation	inactive
720	O=C(/C=C/c1cccc([N+](=O)[O-])c1)Nc1cccc(NC(=O)c2cccs2)c1	Training	inactive
721	COCCc1ccc(OCC(O)CNC(C)C)cc1	Training	inactive
722	CCCc1cc(=O)c2c(O)c(OC)c3cc(O)cc(OC)c3c2o1	Training	inactive
723	COc1c(OC)c2c(=O)cc(C)oc2c2c(OC)cc(O)cc12	Training	inactive
724	COc1ccc(/C=N\NC(=O)c2cccnc2)cc1CN1CCN(c2ccc(F)cc2)CC1	Training	inactive
725	CC(N/C(=N/c1ccncc1)NC#N)C(C)(C)C	internal validation	inactive
726	COc1cc2c(cc1OC)CN(CCc1ccc(NC(=O)c3ccnc4ccccc34)cc1)CC2	internal validation	inactive
727	CC(C)(C)OC(=O)N1CCN(C(=O)c2cc(=O)c3c(O)cccc3o2)CC1	internal validation	inactive
728	S=C=NCCc1ccccc1	Training	inactive
729	Cc1ccc(N(CCCCN2C(=O)c3ccccc3C2=O)C(=O)c2ccc(Cl)s2)cc1	Training	inactive
730	c1ccc(OCc2nc(-c3ccncc3)no2)cc1	internal validation	inactive
731	CCOC(=O)c1sc(NC(=O)CSc2nnc(-c3ccco3)o2)c(C(=O)OCC)c1C	internal validation	inactive
732	COCCn1c(SCc2csc(-c3ccccc3)n2)nc2ccccc21	internal validation	inactive
733	COc1ccc(Cc2nc3c4c(ncn3n2)Oc2ccc3ccccc3c2C4c2ccc(OC)c(OC)c2)cc1	Training	inactive
734	CC1(C)SC2C(NC(=O)Cc3ccccc3)C(=O)N2C1C(=O)O	Training	inactive
735	COCCn1c(C)cc(C(=O)CSc2cc(C)c3ccccc3n2)c1C	Training	inactive
736	Nc1cccc(CNc2ccsc2C(=O)Nc2ccc(OC(F)(F)F)cc2)c1	internal validation	inactive
737	CC12CCC3c4ccc(OS(=O)(=O)O)cc4CCC3C1CCC2=O	Training	inactive
738	COc1ccc(NC(=O)CCC2CCCCC2)cc1S(=O)(=O)N1CCCCC1	internal validation	inactive
739	O=C1NC(CCc2ccccc2)C(=O)N1Cc1cccc2ccccc12	Training	inactive
740	COc1cc2c(cc1OC)CN(CCc1ccc(NC(=O)c3cnc4ccccc4c3)cc1)CC2	internal validation	inactive
741	Nc1ccn(C2CSC(CO)O2)c(=O)n1	Training	inactive
742	O=C(/C=C/c1ccccc1)c1ccc(O)cc1O	Training	inactive
743	CSc1nc(N2CCCC2)c2c(c1C#N)CC(C)(C)OC2	Training	inactive
744	CCCNCC(O)COc1ccccc1C(=O)CCc1ccccc1	Training	inactive
745	CCN1C(=O)/C(=C/c2ccc(N3CCCC3)cc2)NC1=S	Training	inactive
746	CCC1(O)CC2CN(CCc3c([nH]c4ccccc34)C(C(=O)OC)(c3cc4c(cc3OC)N(C)C3C(O)(C(=O)OC)C(OC(C)=O)C5(CC)C=CCN6CCC43C65)C2)C1	Training	inactive
747	CC12CCC(=O)C=C1CCC1C2C(O)CC2(C)C1CCC2(O)C(=O)CO	Training	inactive
748	CN(C)C1C(=O)/C(=C(\N)O)C(=O)C2(O)C(=O)C3=C(O)c4c(O)cccc4C(C)(O)C3CC12	Training	inactive
749	CC(C)NCC(O)COc1cccc2[nH]ccc12	Training	inactive
750	NS(=O)(=O)c1cc2c(cc1Cl)NCNS2(=O)=O	Training	inactive
751	CCC(=O)c1ccccc1OCC(O)CN1CCC(O)(c2ccccc2)CC1	Training	inactive
752	Nc1ccc(O)c(C(=O)O)c1	Training	inactive
753	COc1cc2c(c(O)c1OC)C(=O)C1(O)c3ccccc3OCC1O2	internal validation	inactive
754	COc1ccc(CCNCC2C(Oc3ccc(Cl)cc3)C(=O)N2c2ccccc2C)cc1OC	Training	inactive
755	O=C(NCCCc1ccccc1)Nc1cccc(Cl)c1	Training	inactive
756	O=C(NCc1ccccn1)c1cn(-c2ccccc2)nc1-c1ccc(Cl)cc1	Training	inactive
757	COCCOCCOCCOc1cc2c(cc1OC)CN(CCc1ccc(NC(=O)c3ccc(C(=O)O)c(NC(=O)c4ccc5ccccc5n4)c3)cc1)CC2	internal validation	inactive
758	CCOc1ccc(OCc2cccc(C(=O)N/N=C/c3cccnc3)c2)cc1	Training	inactive
759	O=C1c2c(O)ccc(O)c2C(=O)c2c(NCCNCCO)ccc(NCCNCCO)c21	Training	inactive
760	COc1cc(O)cc2cc3oc(C)cc(=O)c3c(O)c12	internal validation	inactive
761	O=c1cc(-c2ccc(O)cc2)oc2cc(OC3OC(CO)C(O)C(O)C3O)cc(O)c12	internal validation	inactive
762	O=C(c1ccccc1)c1ccccc1OCC(O)CN1CCC(O)(c2ccccc2)CC1	Training	inactive
763	O=C(CCCCCn1c(=S)[nH]c2ccc(Br)cc2c1=O)NCC1CCCO1	Training	inactive
764	CCN(CC)c1nc(-c2cccc(OC)c2O)nc2ccccc12	Training	inactive
765	O=C(/C=C/c1ccc(O)cc1)N/C=C/c1ccc(O)cc1	Training	inactive
766	C=CCn1c(SCCOc2ccc(OC)cc2)nnc1C(NC(=O)c1ccc(OC)cc1)C(C)C	Training	inactive
767	CN(C)CCC=C1c2ccccc2CCc2ccccc21	internal validation	inactive
768	CC12COC3(C(=O)Nc4ccc([N+](=O)[O-])cc4)CC1CCC32C	Training	inactive
769	Cc1cc(C)n(-c2ccc(Cl)c(C(=O)Nc3cc(C(F)(F)F)ccc3Cl)n2)n1	Training	inactive
770	Clc1ccc(Cl)c(-c2ccc(/C=N/c3ncn[nH]3)o2)c1	Training	inactive
771	Cc1ccc2nc(/C(C#N)=C\c3ccc([N+](=O)[O-])o3)[nH]c2c1	internal validation	inactive
772	CC(C)C(NS(=O)(=O)c1ccccc1)C(=O)OCc1cc([N+](=O)[O-])cc2c1OCOC2	Training	inactive
773	O=C(NCCO[N+](=O)[O-])c1cccnc1	Training	inactive
774	CCCCN1CCCCC1C(=O)Nc1c(C)cccc1C	Training	inactive
775	O=C(CCc1ccccc1)c1ccccc1OCC(O)CN1CCCC1	Training	inactive
776	Cc1ccc(-c2c(C(=O)NCc3ccc(F)cc3)oc(=O)c3ccccc23)cc1	Training	inactive
777	COc1cc(CC(=O)OCC(=O)Nc2cc([N+](=O)[O-])ccc2Cl)cc(OC)c1OC	Training	inactive
778	COc1cc(O)c2c(=O)c3ccccc3[nH]c2c1	Training	inactive
779	O=C(CCCN1CCC(O)(c2ccc(Cl)cc2)CC1)c1ccc(F)cc1	Training	inactive
780	COc1ccc(N2CCN(C(=O)C3CCC(Cn4c(=S)[nH]c5ccccc5c4=O)CC3)CC2)cc1	internal validation	inactive
781	C=CC1CN2CCC1CC2C(O)c1ccnc2ccc(OC)cc12	internal validation	inactive
782	C=CC1CN2CCC1CC2C(O)c1ccnc2ccc(OC)cc12	Training	inactive
783	CC1(C)SC2C(NC(=O)C(N)c3ccc(O)cc3)C(=O)N2C1C(=O)O	Training	inactive
784	CC1OC(OC2C(O)CC(OC3C(O)CC(OC4CCC5(C)C(CCC6C5CC(O)C5(C)C(C7=CC(=O)OC7)CCC65O)C4)OC3C)OC2C)CC(O)C1O	Training	inactive
785	COc1cc(/C=C2/CCc3ccccc3C2=O)cc(OC)c1OC	Training	inactive
786	Oc1ccc(/C=C/c2cc(O)cc(O)c2)cc1	Training	inactive
787	Cc1cc(NC(=O)C(C)C)n(-c2nc3ccccc3s2)n1	Training	inactive
788	CC(=O)SC1CC2=CC(=O)CCC2(C)C2CCC3(C)C(CCC34CCC(=O)O4)C12	Training	inactive
789	COc1cc2c(C(N)=O)cc3c4cc5c(cc4ncc3c2cc1OC)OCO5	Training	inactive
790	CC1OC(OC2C(c3c(O)cc(O)c4c(=O)cc(-c5ccc(O)cc5)oc34)OC(CO)C(O)C2O)C(O)C(O)C1O	internal validation	inactive
791	CCC(C)c1ccc(NC(=S)NCCn2cc(Br)cn2)cc1	Training	inactive
792	O=C(Nc1ccc(CCN2CCc3ccccc3C2)cc1)Nc1ccccc1[N+](=O)[O-]	internal validation	inactive
793	CCOC(=O)c1c(-c2ccc(C)cc2)csc1NC(=O)/C(C#N)=C/c1ccc(O)c(OC)c1	internal validation	inactive
794	O=C1C(CCS(=O)c2ccccc2)C(=O)N(c2ccccc2)N1c1ccccc1	internal validation	inactive
795	CN1C(=O)/C(=N\CCO)c2c3ccccc3c(O)c3cccc1c23	Training	inactive
796	COc1cc2c(cc1OC)CN(CCc1ccc(NC(=O)c3cccc(Br)c3)cc1)CC2	Training	inactive
797	Nc1nc(NC2CC2)c2ncn(C3C=CC(CO)C3)c2n1	Training	inactive
798	COc1cccc(CNC(=O)C(=O)NCC(c2ccco2)N2CCOCC2)c1	Training	inactive
799	COc1cc2c(cc1OC)CN(CCc1ccc(NC(=O)c3cccnc3)cc1)CC2	internal validation	inactive
800	CC12CCC(=O)C=C1CCC1C2C(=O)CC2(C)C1CCC2(O)C(=O)CO	internal validation	inactive
801	Cc1c(C#N)c(NC(=O)CCl)n(Cc2ccc(F)cc2)c1C	Training	inactive
802	Cc1c(OCC(F)(F)F)ccnc1CS(=O)c1nc2ccccc2[nH]1	internal validation	inactive
803	Nc1nc2c(ncn2COCCO)c(=O)[nH]1	Training	inactive
804	CC1=C(CC(=O)O)c2cc(F)ccc2/C1=C\c1ccc(S(C)=O)cc1	Training	inactive
805	CCOC(=O)C1=C(Nc2ccc(OCC)cc2)S/C(=C\c2ccc(OCC(=O)O)c(OC)c2)C1=O	Training	inactive
806	COc1cc2c(cc1OC)CN(CCc1ccc(NC(=O)C3Oc4ccccc4O3)cc1)CC2	internal validation	inactive
807	COCCOCCOCCOc1cc2c(cc1OC)CN(CCc1ccc(NC(=O)c3ccc(C(=O)O)c(NC(=O)c4ccc5ccccc5n4)c3)cc1)CC2	internal validation	inactive
808	CCOc1ccc(OCC)c(NC(=O)CN2CCN(c3cccc(C)c3)CC2)c1	Training	inactive
809	CC12CCC3c4ccc(O)cc4CCC3C1CCC2OC1OC(C(=O)O)C(O)C(O)C1O	Training	inactive
810	CC12CCC(=O)C=C1CCC1C2CCC2(C)C(O)CCC12	Training	inactive
811	CC1NC(=O)C2Cc3c([nH]c4ccccc34)C(C3CCCCC3)N2C1=O	Training	inactive
812	CC(C)CN1CCN(C(=O)c2cc(=O)c3c(O)cccc3o2)CC1	Training	inactive
813	O=C(Nc1nc2ccc([N+](=O)[O-])cc2s1)c1c(F)cccc1F	Training	inactive
814	O=C(Nc1ccc(OC(F)(F)F)cc1)c1sccc1NCc1ccccc1N=C=S	internal validation	inactive
815	Cc1oc2c(C)c3oc(=O)c4c(c3cc2c1C)CCCC4	Training	inactive
816	Cc1cc(NC(=O)c2cc([N+](=O)[O-])cc([N+](=O)[O-])c2)n(-c2ccccc2)n1	internal validation	inactive
817	CCCC(CCC)C(=O)O	Training	inactive
818	CCc1ccc(OCC(=O)N/N=C(\C)c2ccc(OC(F)F)cc2)cc1	Training	inactive
819	COc1ccc(CCNc2cc(N3CCN(C(=O)c4ccc(C)cc4)CC3)ccc2[N+](=O)[O-])cc1OC	Training	inactive
820	COc1ccc([N+](=O)[O-])cc1NC(=O)C(C)Sc1ccc(C)cc1	Training	inactive
821	COc1ccc(C(=O)Cn2nnc(-c3ccccc3NC(=O)C3CC3)n2)cc1	Training	inactive
822	COc1ccccc1CNC(=O)c1cc2sccc2n1C	Training	inactive
823	Cc1ccccc1Cn1cc(S(=O)(=O)CC(=O)Nc2nccs2)c2ccccc21	internal validation	inactive
824	NCCc1c[nH]cn1	internal validation	inactive
825	Cc1ccc(N/C=C2/C(=O)N(c3nccs3)C(=O)c3ccccc32)cc1	Training	inactive
826	Cc1ccc(-c2csc3nc(SCC(=O)N(C)C)n(Cc4ccccc4)c(=O)c23)cc1	internal validation	inactive
827	CN(C)C1C(=O)C(C(N)=O)=C(O)C2(O)C(=O)C3=C(O)c4c(O)cccc4C(C)(O)C3CC12	Training	inactive
828	COc1ccc(/C=C/C(=O)c2ccccc2O)cc1	internal validation	inactive
829	O=C1CN(/N=C/c2ccc([N+](=O)[O-])o2)C(=O)N1	Training	inactive
830	COc1cc2c(cc1OC)CN(C(=O)COc1ccc3ccccc3n1)CC2	Training	inactive
831	COc1cc2c(cc1OC)CN(CCc1ccc(NC(=O)c3ccc(C(=O)O)c(NC(=O)c4ccc5ncccc5c4)c3)cc1)CC2	internal validation	inactive
832	Cn1c(CCCOc2ccc(Cl)cc2Cl)nnc1SCC(=O)Nc1cccc(F)c1	Training	inactive
833	Cc1cc(C)c(C(=O)COC(=O)CCNS(=O)(=O)c2c(Cl)cccc2Cl)cc1C	internal validation	inactive
834	COc1cc2c(cc1OC)CN(CCOc1ccc3ccccc3n1)CC2	internal validation	inactive
835	Cc1cccc(CN2CCN(C(c3ccccc3)c3ccc(Cl)cc3)CC2)c1	internal validation	inactive
836	CCN(CC)P(=O)(Nc1cccc(C(F)(F)F)c1)c1ccc(N(C)C)cc1NC(=O)c1ccco1	Training	inactive
837	CCC1c2[nH]c3ccccc3c2CC2C(=O)NC(Cc3ccccc3)C(=O)N21	Training	inactive
838	COc1ccccc1Nc1nc2nonc2nc1N1CCCCC1C	Training	inactive
839	COc1ccc(CN2C(=O)c3ccccc3C2=O)cc1C(=O)Nc1ccccc1N1CCOCC1	internal validation	inactive
840	CCCC(C)(COC(N)=O)COC(=O)NC(C)C	Training	inactive
841	CN(C)c1nc(OCCNC(=O)COc2ccc(Cl)cc2Cl)nc(N(C)C)n1	Training	inactive
842	CCC1(O)CC2CN(CCc3c([nH]c4ccccc34)C(C(=O)OC)(c3cc4c(cc3OC)N(C=O)C3C(O)(C(=O)OC)C(OC(C)=O)C5(CC)C=CCN6CCC43C65)C2)C1	Training	inactive
843	CCN(CC)c1ccc(/C=c2/sc3nnc(-c4ccccc4C)n3c2=O)cc1	internal validation	inactive
844	O=S(=O)(c1ccc(Cl)cc1)N1CCN=C1SCc1ccc(Cl)c(Cl)c1	Training	inactive
845	CCC1c2[nH]c3ccccc3c2CC2C(=O)NC(COC(C)(C)C)C(=O)N21	Training	inactive
846	O=C1OC(c2ccc(O)c(S(=O)(=O)O)c2)(c2ccc(O)c(S(=O)(=O)O)c2)c2c(Br)c(Br)c(Br)c(Br)c21	internal validation	inactive
847	COc1cc(O)c2c(O)c3c(=O)cc(C)oc3c(OC)c2c1	Training	inactive
848	CC12C=CC(=O)C=C1CCC1C2C(O)CC2(C)C1CCC2(O)C(=O)CO	internal validation	inactive
849	O=C(NCc1ccccn1)Nc1ccc(Cl)c(Cl)c1	Training	inactive
850	Cn1nnnc1SCC1=C(C(=O)O)N2C(=O)C(NC(=O)C(O)c3ccccc3)C2SC1	Training	inactive
851	CN(CCCOc1ccccc1Br)Cc1ccccc1	Training	inactive
852	COc1cc2c(cc1OC)CN(CCc1ccc(NC(=O)c3ccccc3[N+](=O)[O-])cc1)CC2	Training	inactive
853	O=C(O)C1=C/C(=N\Nc2ccc(S(=O)(=O)Nc3ccccn3)cc2)C=CC1=O	Training	inactive
854	CCOc1ccc(OCC)c(NC(=O)CN2CCN(c3ccc(C)cc3C)CC2)c1	internal validation	inactive
855	O=[N+]([O-])c1ccc(N2CCN(c3ccccc3F)CC2)c(S(=O)(=O)N2CCOCC2)c1	internal validation	inactive
856	O=c1c(/C=C(\O)c2ccccc2)nc2ccccc2n1-c1ccccc1	Training	inactive
857	Cc1cc([N+](=O)[O-])ccc1NC(=O)Nc1ccccc1F	Training	inactive
858	Nc1nc(O)c2nc(CNc3ccc(C(=O)NC(CCC(=O)O)C(=O)O)cc3)cnc2n1	Training	inactive
859	O=c1c(OC2OC(CO)C(O)C(O)C2O)c(-c2ccc(O)c(O)c2)oc2cc(O)cc(O)c12	internal validation	inactive
860	COc1cc2c(cc1OC)CN(CCc1ccc(NC(=O)c3cc(OC)c(OC)cc3[N+](=O)[O-])cc1)CC2	Training	inactive
861	Cc1c(Cl)c([N+](=O)[O-])nn1CCCC(=O)Nc1cc(Oc2ccccc2)cc([N+](=O)[O-])c1	Training	inactive
862	COc1ccc(NC(=O)CN2CCN(C3c4ccccc4-c4ccccc43)CC2)c(OC)c1	internal validation	inactive
863	COCCNC(=O)CSc1nc2cc(OC)c(OC)cc2c(=O)n1CCC1=CCCCC1	Training	inactive
864	Cc1c(C(=O)Nc2cccc(Cl)c2)c2ccccn2c1CCc1ccncc1	internal validation	inactive
865	CCOC(=O)c1cc(-c2ccc(Cl)cc2)nc2onc(C)c12	Training	inactive
866	CC(C)=CCN	Training	inactive
867	Oc1cc(O)c2c(c1)OC(c1ccc(O)c(O)c1)C(O)C2	Training	inactive
868	NCC1OC(OC2C(CO)OC(OC3C(O)C(N)CC(N)C3OC3OC(CN)C(O)C(O)C3N)C2O)C(N)C(O)C1O	internal validation	inactive
869	C[N+](C)(C)CC(O)CC(=O)[O-]	Training	inactive
870	CC(C)(C)OC(=O)C(CCCCNC(=O)OCc1ccccc1)NC(=O)C1CC(OCC2CCCCC2)CN1C(=O)OC(C)(C)C	internal validation	inactive
871	C/C=C/CC(C)C(O)C1C(=O)NC(CC)C(=O)N(C)CC(=O)N(C)C(CC(C)C)C(=O)NC(C(C)C)C(=O)N(C)C(CC(C)C)C(=O)NC(C)C(=O)NC(C)C(=O)N(C)C(CC(C)C)C(=O)N(C)C(CC(C)C)C(=O)N(C)C(C(C)C)C(=O)N1C	Training	inactive
872	Cn1cc[nH]c1=S	Training	inactive
873	Cc1nc2n(c(=O)c1CCN1CCC(c3noc4cc(F)ccc34)CC1)CCCC2O	Training	inactive
874	O=C(CCc1ccccc1)c1ccccc1OCC(O)CN1CCOCC1	internal validation	inactive
875	COC(=O)c1sc2cc([N+](=O)[O-])cc(SCC(C)C)c2c1N	internal validation	inactive
876	COc1c(-c2ccccc2)oc2ccc3ccccc3c2c1=O	Training	inactive
877	CC1CCC2C(C1)C1=C(OC2(C)C)C(=O)C2=C(OC(C)(C)C3CCC(C)CC23)C1=O	internal validation	inactive
878	CN(C)c1ccc(/C=C/C(=O)c2cccc(Br)c2)cc1	Training	inactive
879	O=C(Nc1ccc(OC(F)(F)F)cc1)c1sccc1NCc1ccc(N=C=S)cc1	Training	inactive
880	CC(C)(C)OC(=O)C(CCCCNC(=O)OCc1ccccc1)NCC1CC(OCc2ccccc2)CN1C(=O)OC(C)(C)C	internal validation	inactive
881	COC(Cc1ccc(O)cc1)C(=O)N/C=C/c1ccc(O)cc1	Training	inactive
882	COC(Cc1ccc(O)cc1)C(=O)N/C=C/c1ccc(O)cc1	internal validation	inactive
883	O=C(/C=C/c1ccc(Cl)c(Cl)c1)c1ccc2ccccc2c1O	Training	inactive
884	CC(CN1c2ccccc2Sc2ccccc21)N(C)C	internal validation	inactive
885	CCCCN(CC)c1nc(N)c2c(N)nc(OCC)cc2c1C#N	Training	inactive
886	CCN(CC)c1ccc(/C=C(\C#N)C(=O)c2ccc(Br)cc2)cc1	Training	inactive
887	CCOc1cc(CNCCSc2nnnn2C)cc(Br)c1OCc1ccc(F)cc1	internal validation	inactive
888	Cc1c(O)cccc1C(=O)NC(CSc1ccccc1)C(O)CN1CC2CCCCC2CC1C(=O)NC(C)(C)C	Training	inactive
889	CCOc1nc(SCCOc2ccc(C)cc2)nc(N(C)C)n1	internal validation	inactive
890	CCCc1cc(=O)c2c(O)c3c(OC)cc(O)cc3cc2o1	Training	inactive
891	COc1cc2c(cc1OC)CN(CC/C=C1\CCCc3c(OC)cccc31)CC2	internal validation	inactive
892	CC(CCC(=O)NCCS(=O)(=O)O)C1CCC2C3CCC4CC(O)CCC4(C)C3CCC12C	Training	inactive
893	N#C/C(=C\c1ccc(N2CCCCC2)o1)C(=O)Nc1ccc(Cl)cc1	Training	inactive
894	COC(=O)C1C2CC3c4[nH]c5cc(OC)ccc5c4CCN3CC2CC(OC(=O)c2cc(OC)c(OC)c(OC)c2)C1OC	Training	inactive
895	CC(=O)Oc1c(/C=C(\C#N)C(N)=O)[nH]c2ccccc12	Training	inactive
896	CCCCOC(=O)Nc1ccc(C(=O)OCCC)cc1	Training	inactive
897	COCCn1c(SCC(=O)N2CCc3ccccc3C2)nc2cc(Cl)ccc2c1=O	internal validation	inactive
898	CC(=O)Nc1ccccc1CNc1ccsc1C(=O)Nc1ccc(OC(F)(F)F)cc1	Training	inactive
899	CNCCCC12CCC(c3ccccc31)c1ccccc12	Training	inactive
900	CC(=O)CC(c1ccccc1)c1c(O)oc2ccccc2c1=O	Training	inactive
901	Cc1ccccc1C(OCCN(C)C)c1ccccc1	internal validation	inactive
902	CC(=O)N1CCN(C(=O)c2cc(=O)c3c(O)cccc3o2)CC1	internal validation	inactive
903	NCCc1c[nH]c2ccc(O)cc12	Training	inactive
904	CC(C)=CCCC(C)(O)C1CCC2(C)C1C(O)CC1C3(C)CCC(O)C(C)(C)C3C(OC3OC(CO)C(O)C(O)C3O)CC12C	internal validation	inactive
905	CC(=O)OC1C(=O)C2(C)C(O)CC3OCC3(OC(C)=O)C2C(OC(=O)c2ccccc2)C2(O)CC(OC(=O)C(O)C(NC(=O)c3ccccc3)c3ccccc3)C(C)=C1C2(C)C	Training	inactive
906	COc1ccc(COc2ccccc2CCc2ccccc2)cc1OC	internal validation	inactive
907	COc1cc(C)nc(-n2nc(C)cc2OC)n1	Training	inactive
908	CC(=O)C1CCC2C3CCC4=CC(=O)CCC4(C)C3CCC12C	Training	inactive
909	Cc1c2oc3c(C)ccc(C(=O)NC4C(=O)NC(C(C)C)C(=O)N5CCCC5C(=O)N(C)CC(=O)N(C)C(C(C)C)C(=O)OC4C)c3nc-2c(C(=O)NC2C(=O)NC(C(C)C)C(=O)N3CCCC3C(=O)N(C)CC(=O)N(C)C(C(C)C)C(=O)OC2C)c(N)c1=O	Training	inactive
910	CN1C2CCC1CC(OC(=O)C(CO)c1ccccc1)C2	Training	inactive
911	CCc1ccc(NC(=O)CSc2nc3ccccc3c(=O)n2CCCC(=O)N2CCCC2)cc1	Training	inactive
912	COc1ccc(-c2cc(C#N)nc(Oc3ccc(Cl)cc3)n2)cc1	Training	inactive
913	CCCCCn1c(CN2CCN(Cc3ccccc3)CC2)nc2c1c(=O)n(C)c(=O)n2C	internal validation	inactive
914	CC1OC(OC2C(Oc3cc(O)c4c(=O)cc(-c5ccc(O)cc5)oc4c3)OC(CO)C(O)C2O)C(O)C(O)C1O	Training	inactive
915	NNc1nncc2ccccc12	internal validation	inactive
916	NC(=S)/N=N/c1c(O)[nH]c2ccc(F)cc12	Training	inactive
917	CC(CCC(=O)O)C1CCC2C3C(O)CC4CC(O)CCC4(C)C3CCC12C	internal validation	inactive
918	Cc1cccc2cc(CN(Cc3cccs3)C(c3nnnn3C3CCCC3)C(C)C)c(=O)[nH]c12	Training	inactive
919	CC(C)(C(=O)O)c1ccc(C(O)CCCN2CCC(C(O)(c3ccccc3)c3ccccc3)CC2)cc1	Training	inactive
920	CCCCCCCCNC(=O)c1cccnc1SCC(=O)Nc1ccccc1OC	internal validation	inactive
921	CCOc1nc(-c2ccccc2)ccc1-c1noc(COC)n1	Training	inactive
922	O=C1Nc2ccccc2Oc2cc([N+](=O)[O-])cc(Oc3ccccc3)c21	Training	inactive
923	COc1ccc2nc(SCc3ccccc3C)nc(C)c2c1	Training	inactive
924	COc1cccc(CCc2ccccc2OCc2cccc(OC)c2OC)c1	internal validation	inactive
925	CC(=O)c1ccccc1OCC(O)CN1CCC(O)(c2ccccc2)CC1	internal validation	inactive
926	COc1cc2c(cc1OC)CN(CCc1ccc(NC(=O)Nc3ccccc3[N+](=O)[O-])cc1)CC2	Training	inactive
927	CC1NC(=O)C2Cc3c([nH]c4ccccc34)C(c3ccccc3)N2C1=O	Training	inactive
928	O=c1oc2ccccc2cc1-c1nc2c(s1)CCCC2	internal validation	inactive
929	CN(C)c1ccc(/C=c2\sc3nc(-c4ccccc4)nn3c2=O)cc1	internal validation	inactive
930	NCC(O)c1ccc(O)c(O)c1	Training	inactive
931	CC(Cn1cnc2c(N)ncnc21)OCP(=O)(O)O	Training	inactive
932	O=C(Nc1ccc(CCN2CCc3ccccc3C2)cc1)c1ccccc1[N+](=O)[O-]	Training	inactive
933	COc1ccc(CCN(C)CCCC(C#N)(c2ccc(OC)c(OC)c2)C(C)C)cc1OC	Training	inactive
934	COc1ccc(CCN(C)CCCC(C#N)(c2ccc(OC)c(OC)c2)C(C)C)cc1OC	internal validation	inactive
935	CN/C(=C\[N+](=O)[O-])NCCSCc1csc(CN(C)C)n1	internal validation	inactive
936	O=C(Cc1c[nH]c2ccccc12)N/N=C/c1cccc(F)c1	Training	inactive
937	OCCC#Cc1ccc(CN2CCN(Cc3ccccc3)C(CCO)C2)cc1	Training	inactive
938	O=C(/C=C/c1ccccc1Cl)c1ccc2ccccc2c1O	internal validation	inactive
939	COc1cc(C(=O)Nc2ccc(S(=O)(=O)NC(C)C)cc2)cc(OC)c1OC	Training	inactive
940	CCCN1C(=O)/C(=C/c2ccc(N3CCCC3)c(C)c2)NC1=S	internal validation	inactive
941	COc1ccc(NC(=S)NCc2cccn2C)cc1	Training	inactive
942	CN1CCCC1c1cccnc1	Training	inactive
943	CCN1CCN(C2=CC3=CC(=C(C#N)C#N)CCC3CC2)CC1	Training	inactive
944	CC(NC(C)(C)C)C(=O)c1cccc(Cl)c1	Training	inactive
945	CCCN1CCN(C(=O)c2cc(=O)c3c(O)cccc3o2)CC1	internal validation	inactive
946	Cc1ccccc1-n1c(SCC(=O)Nc2ccccc2)nc2nc3c(cc2c1=O)CCCC3	Training	inactive
947	Cc1cccc(N2C(=O)NC(=O)/C(=C\c3ccc4c(c3)CCCN4Cc3ccccc3)C2=O)c1	Training	inactive
948	COc1ccccc1OCCOc1ccc(C(=O)c2ccccc2)cc1	Training	inactive
949	COc1ccc(S(=O)(=O)c2cnc3ccc(OC)cc3c2N2CCC3(CC2)OCCO3)cc1	internal validation	inactive
950	Cc1cc(/C=C(\C#N)C(=O)O)c(C)n1CC(C)C	Training	inactive
951	CC(C)CC(=O)N1CCN(c2ccc([N+](=O)[O-])c(NC(C)c3ccccc3)c2)CC1	internal validation	inactive
952	CC(C(=O)O)c1ccc(-c2ccccc2)c(F)c1	Training	inactive
953	CCN(CC)CCNC(=O)c1cc(Cl)c(N)cc1OC	Training	inactive
954	CCC(C)C(=O)OC1CC(O)C=C2C=CC(C)C(CCC(O)CC(O)CC(=O)O)C21	internal validation	inactive
955	COC1Oc2ccccc2-c2c1oc1cc(O)c(C)c(O)c1c2=O	Training	inactive
956	O=c1[nH]c2cc(Cl)ccc2o1	Training	inactive
957	O=c1c(O)c(-c2ccccc2)oc2ccc3ccccc3c12	internal validation	inactive
958	O=C(c1cc(=O)c2c(O)cccc2o1)N1CCN(CC2CCCCC2)CC1	Training	inactive
959	CNCC(O)c1ccc(O)c(O)c1	internal validation	inactive
960	CN(C)c1ccc(/C=C2\SC(=S)N(Nc3ncc(C(F)(F)F)cc3Cl)C2=O)cc1	internal validation	inactive
961	CC(C)COCC(CN(Cc1ccccc1)c1ccccc1)N1CCCC1	internal validation	inactive
962	CCN(CC)c1ccc(/C=C2/C(=O)c3ccc(C(=O)O)cc3C2=O)cc1	internal validation	inactive
963	CO/C(=C/c1ccc(OCc2ccccc2)cc1)C(=O)N/C=C/c1ccc(O)cc1	Training	inactive
964	Cc1onc(-c2c(F)cccc2Cl)c1C(=O)NC1C(=O)N2C1SC(C)(C)C2C(=O)O	Training	inactive
965	Nc1ccccc1CNc1ccsc1C(=O)Nc1ccc(OC(F)(F)F)cc1	Training	inactive
966	CCC1OC(=O)C(C)C(OC2CC(C)(OC)C(O)C(C)O2)C(C)C(OC2OC(C)CC(N(C)C)C2O)C(C)(O)CC(C)C(=O)C(C)C(O)C1(C)O	internal validation	inactive
967	COc1ccc(-c2cc(=O)c3c(OC)c(OC)c(OC)c(OC)c3o2)cc1	Training	inactive
968	CCCN1C(=O)/C(=C/c2c(NCCCOC(C)C)nc3c(C)cccn3c2=O)SC1=S	Training	inactive
969	CC/C(=C(\c1ccccc1)c1ccc(OCCS(C)(=O)=O)cc1)c1ccccc1	Training	inactive
970	O=C(CNC(=O)c1ccccc1)Nc1cccc(C(F)(F)F)c1	Training	inactive
971	CCC(=O)Nc1cccc(C(=O)OCc2cccc([N+](=O)[O-])c2)c1	Training	inactive
972	CC1CC2C3CCC4=CC(=O)C=CC4(C)C3(F)C(O)CC2(C)C1(O)C(=O)CO	internal validation	inactive
973	CC1CC2C3CCC4=CC(=O)C=CC4(C)C3(F)C(O)CC2(C)C1(O)C(=O)CO	Training	inactive
974	OCCOCCN1CCN(C2=Nc3ccccc3Sc3ccccc32)CC1	internal validation	inactive
975	CCOC(=O)c1sc2cc([N+](=O)[O-])cc(SCCO)c2c1N	internal validation	inactive
976	Nc1c(C(=O)C2CC2)sc2nc(-c3cccs3)cc(C(F)(F)F)c12	Training	inactive
977	CC(C)=CCC12CN3CCN(CC(C3)C1=O)C2	Training	inactive
978	CCN(CCCNC(=O)CCc1nc(-c2ccc(C)cc2)no1)c1cccc(C)c1	internal validation	inactive
979	CC(=O)c1c(C)[nH]c(C(=O)OCC(=O)Nc2cc(Cl)ccc2[N+](=O)[O-])c1C	Training	inactive
980	OC1(c2cccc(C(F)(F)F)c2)CCN(c2ccc(-c3ccccc3)nn2)CC1	Training	inactive
981	Cc1ccnc(N/C=C(\C#N)c2nc(-c3cccc(Br)c3)cs2)c1	Training	inactive
982	CCOc1ccc(OCc2ccc(C(=O)OCc3ccccn3)o2)cc1	Training	inactive
983	COc1cc2nc(N3CCN(C(=O)C4CCCO4)CC3)nc(N)c2cc1OC	Training	inactive
984	O=C(c1ccccc1)c1ccc(N2CCOCC2)c(NC(=O)c2ccco2)c1	Training	inactive
985	CC(=O)Nc1ccc(CNc2ccsc2C(=O)Nc2ccc(OC(F)(F)F)cc2)cc1	internal validation	inactive
986	COc1ccc(/C=N/NC(=O)c2ccccc2F)cc1CN1CCN(c2ccc(F)cc2)CC1	Training	inactive
987	Cc1cc(=O)n(-c2ccccc2)n1C	Training	inactive
988	CO/C(=C/c1cc(Br)c(O)c(Br)c1)C(=O)N/C=C/c1ccc(OC(C)=O)cc1	internal validation	inactive
989	COc1cccc(CCc2ccccc2OCc2ccc(OC)c(OC)c2)c1	Training	inactive
990	O=c1cc(-c2ccccc2)oc2ccccc12	internal validation	inactive
991	Cc1c(C(=O)Nc2ccc(F)cc2)c2ccccn2c1CCc1ccncc1	Training	inactive
992	COc1cc(C2c3cc4c(cc3C(OC3OC5COC(C)OC5C(O)C3O)C3COC(=O)C23)OCO4)cc(OC)c1O	Training	inactive
993	COC(=O)C1=C(C)NC(C)=C(C(=O)OCC(C)C)C1c1ccccc1[N+](=O)[O-]	Training	inactive
994	COCCOCCOCCOc1cc2c(cc1OC)CCN(CCc1ccc(NC(=O)c3ccc(C(=O)O)c(NC(=O)c4ccc5ncccc5c4)c3)cc1)C2	Training	inactive
995	CN/C(=C\[N+](=O)[O-])NCCSCc1ccc(CN(C)C)o1	internal validation	inactive
996	CCOC(=O)c1sc(Nc2nc3cc4c(cc3s2)OCO4)cc1C	Training	inactive
997	Cc1ccc(/C=C2\CCC3=C2OC(N)=C(C#N)C3c2ccc(C)cc2)cc1	Training	inactive
998	CCCC1OC2CC3C4CCC5=CC(=O)C=CC5(C)C4C(O)CC3(C)C2(C(=O)CO)O1	Training	inactive
999	Cc1cc(-c2sccc2Br)nc(-n2cccc2)n1	Training	inactive
1,000	COc1ccccc1-c1c(C)nn2c(N3CCN(C(=O)c4ccco4)CC3)cc(C)nc12	Training	inactive
1,001	CCC(Cc1ccccc1)n1c(=S)[nH]c2ccccc2c1=O	Training	inactive
1,002	CC(C)=CCCC(C)(O)C1CCC2(C)C3CCC4C(C)(C)C(OC5OC(CO)C(O)C(O)C5OC5OC(CO)C(O)C(CO)C5O)CCC4(C)C3CC(O)C12	internal validation	inactive
1,003	CN(C)c1cccc(C(=O)NCC2(N(C)C)CCCCC2)c1	Training	inactive
1,004	NCCc1ccc(O)c(O)c1	internal validation	inactive
1,005	CCCc1cc(=O)c2c(O)c3c(O)cc(OC)cc3c(OC)c2o1	internal validation	inactive
1,006	O=Cc1c(Cl)[nH]c(=O)n1-c1ccccc1	Training	inactive
1,007	CC(C)(C)OC(=O)C(CCCCNC(=O)OCc1ccccc1)NC(=O)C1CC(OC(=O)C2CCCCC2)CN1C(=O)OC(C)(C)C	Training	inactive
1,008	CCN(CC)CCCC(C)Nc1ccnc2cc(Cl)ccc12	Training	inactive
1,009	NC(CCC(=O)O)C(=O)O	Training	inactive
1,010	CC(=O)N1CCN(c2c(C)c(C)nc3cc(-c4ccc(F)cc4)nn23)CC1	Training	inactive
1,011	CCSc1nc2cc(OC)c(OC)cc2c(=O)n1CCc1ccccc1	Training	inactive
1,012	O=C(OC1Cc2c(O)cc(O)cc2OC1c1cc(O)c(O)c(O)c1)c1cc(O)c(O)c(O)c1	Training	inactive
1,013	C/C(=N\Nc1ncc(Cl)cc1Cl)c1ccc(S(=O)(=O)NCc2ccco2)cc1	internal validation	inactive
1,014	O=C(Nc1cccc(Cl)c1)Nc1ccc2c(c1)OCO2	Training	inactive
1,015	CC(C)C(N)C(=O)OCC(CO)OCn1cnc2c(=O)nc(N)[nH]c21	Training	inactive
1,016	COc1cc2c(cc1OC)CN(CCc1ccc(NC(=O)c3ccccc3)cc1)CC2	Training	inactive
1,017	CN(C)c1ccc(P(=O)(Nc2cccc(C(F)(F)F)c2)N2CCOCC2)c(NC(=O)c2cccs2)c1	Training	inactive
1,018	Nc1ccn(C2CCC(CO)O2)c(=O)n1	internal validation	inactive
1,019	NC(Cc1ccc(O)c(O)c1)C(=O)O	internal validation	inactive
1,020	O=C1S/C(=C/c2ccc(N3CCOCC3)o2)C(=O)N1Cc1ccc(F)cc1	Training	inactive
1,021	CCC1c2[nH]c3ccccc3c2CC2C(=O)NC(C)C(=O)N21	Training	inactive
1,022	COc1cc2c(cc1OC)CN(Cc1ccc(Oc3ccc(-c4nc(-c5ccc([N+](=O)[O-])cc5)cs4)cn3)cc1)CC2	Training	inactive
1,023	COc1ccc(C2C3=C(O)CCCC3=Nc3ccc4ncccc4c32)cc1OC	Training	inactive
1,024	Cc1sc2ncnc(NCC3COc4ccccc4O3)c2c1C	internal validation	inactive
1,025	Cc1cc2c(s1)=Nc1ccccc1NC=2N1CCN(C)CC1	internal validation	inactive
1,026	OC(CCN1CCCC1)(c1ccccc1)C1CCCCC1	Training	inactive
1,027	CCCCN1C(=O)/C(=C/C=C2\Oc3ccccc3N2CC)SC1=S	Training	inactive
1,028	CCN(CC)CC(O)COc1ccccc1C(=O)CCc1ccccc1	Training	inactive
1,029	Nc1ccccc1Nc1cc(-c2ccc(Cl)cc2)nn1-c1ccccc1	Training	inactive
1,030	CCc1cccc(CC)c1NC(=O)c1cc(CN2C(=O)c3ccccc3C2=O)ccc1OC	Training	inactive
1,031	O=C(COC(=O)c1ccccc1OCC(=O)Nc1ccc(Br)cc1)Nc1ccccc1	Training	inactive
1,032	COC(=O)c1ccc(C(C(=O)NC2CCCCC2)N(Cc2ccccc2)C(=O)Cc2cccs2)cc1	Training	inactive
1,033	CCCN1C(=O)/C(=C/C=C2\N(CC)c3ccccc3C2(C)C)SC1=S	Training	inactive
1,034	CCCN1C(=O)/C(=C\C=C2\N(CC)c3ccccc3C2(C)C)SC1=S	internal validation	inactive
1,035	COc1ccc(-c2nn(-c3ccccc3)cc2/C=C/C(=O)N2CCN(c3ccccn3)CC2)cc1	Training	inactive
1,036	COc1c2c(c3c(c1OC)C1(OC)C4=C(C(=O)C(OC)C1(OC)O3)C(OC)CC(c1ccccc1)O4)C(O)CC(c1ccccc1)O2	Training	inactive
1,037	COCCOCCOCCOc1cc2c(cc1OC)CN(CCc1ccc(NC(=O)c3ccc(C(=O)O)c(NC(=O)c4ccc5ncccc5c4)c3)cc1)CC2	internal validation	inactive
1,038	COCCn1c(-c2ccc(OC)cc2)cnc1SCC(=O)Nc1cccc(C)c1C	Training	inactive
1,039	Cc1cc(C)nc(-n2nc(C)c3c(C(F)(F)F)cc(=O)[nH]c32)n1	Training	inactive
1,040	CCn1cc(/C=c2\sc3n(c2=O)C2c4ccccc4OC(C)(N=3)C2C(=O)OC)c(C)n1	Training	inactive
1,041	Oc1cc(O)c2c(c1)OC(c1cc(O)c(O)c(O)c1)C(O)C2	Training	inactive
1,042	Cc1cn(C2C=CC(CO)O2)c(=O)[nH]c1=O	internal validation	inactive
1,043	CC12C=CC(=O)C=C1CCC1C2C(=O)CC2(C)C1CCC2(O)C(=O)CO	internal validation	inactive
1,044	COc1cc2c(cc1OC)CN(CCc1ccc(NC(=O)Nc3ccccc3N)cc1)CC2	internal validation	inactive
1,045	CCc1ccc2oc(-c3ccc(OC)cc3)c/c(=N\c3c(C)n(C)n(-c4ccccc4)c3=O)c2c1	internal validation	inactive
1,046	O=C(Oc1cccc(/N=C2\C(=O)c3ccccc3C(O)=C2n2nnc3ccccc32)c1)c1cccc([N+](=O)[O-])c1	internal validation	inactive
1,047	O=C(Cc1ccccc1)Nc1cc(Cl)ccc1Sc1ccccc1	internal validation	inactive
1,048	Nc1c(-c2ccccc2)c(CSc2nc3ccccc3[nH]2)nn1-c1ccc(Cl)cc1	Training	inactive
1,049	Nc1nc(=O)n(C2CSC(CO)O2)cc1F	internal validation	inactive
1,050	COc1ccc(Cc2nccc3cc(OC)c(OC)cc23)cc1OC	Training	inactive
1,051	N=C(N)NC(=O)c1nc(Cl)c(N)nc1N	internal validation	inactive
1,052	COc1cccc(COc2ccccc2CCc2ccccc2)c1OC	Training	inactive
1,053	NC(Cc1cc(I)c(Oc2cc(I)c(O)c(I)c2)c(I)c1)C(=O)O	Training	inactive
1,054	CC(Cc1cccs1)NC(=S)Nc1ccc(Cl)c(Cl)c1	Training	inactive
1,055	COC(=O)COc1cc(C)cc2oc(=O)c3c(c12)CCCC3	internal validation	inactive
1,056	O=c1/c(=C\c2cccnc2)sc2nc3ccccc3n12	Training	inactive
1,057	CC(C)CCOc1cccc(OCC(=O)O)c1	Training	inactive
1,058	CN1C(=O)/C(=N\CCc2ccccc2)c2c3ccccc3c(O)c3cccc1c23	Training	inactive
1,059	O=S(=O)(c1ccc(Br)cc1)N1CCN(c2cc(-c3ccccc3)nc3ncnn23)CC1	Training	inactive
1,060	O=C(O)c1ccccc1O	Training	inactive
1,061	CC(C)N(CC(O)COc1ccccc1C(=O)CCc1ccccc1)C(C)C	internal validation	inactive
1,062	COC1C(OC(N)=O)C(O)C(Oc2ccc3c(O)c(NC(=O)c4ccc(O)c(CC=C(C)C)c4)c(=O)oc3c2C)OC1(C)C	Training	inactive
1,063	O=c1cc(-c2ccccc2)[nH][nH]1	internal validation	inactive
1,064	CCc1nnc(NC(=O)c2cc(S(=O)(=O)N3CCOCC3)ccc2N2CCCCC2)s1	Training	inactive
1,065	CC(C)CN(CC(O)C(Cc1ccccc1)NC(=O)OC1CCOC1)S(=O)(=O)c1ccc(N)cc1	Training	inactive
1,066	O=C(Nc1ccc(OC(F)(F)F)cc1)c1sccc1NCc1ccc([N+](=O)[O-])cc1	Training	inactive
1,067	Nn1c(Cc2cccc3ccccc23)nnc1SCc1ccc(Cl)c(Cl)c1	Training	inactive
1,068	Cc1ccc(OCC(O)CN2CCN(CC(O)COc3ccc(C)cc3Cl)CC2)c(Cl)c1	internal validation	inactive
1,069	COC12CC(COC(=O)c3cncc(Br)c3)CN(C)C1Cc1cn(C)c3cccc2c13	Training	inactive
1,070	Cc1ccc(-n2c(SCC(=O)Nc3ncc(Cl)cc3Cl)nc3ccccc32)cc1	Training	inactive
1,071	CC(C)=CCCC(C)(OC1OC(CO)C(O)C(O)C1O)C1CCC2(C)C1C(O)CC1C3(C)CCC(O)C(C)(C)C3C(OC3OC(CO)C(O)C(O)C3O)CC12C	internal validation	inactive
1,072	COc1ccc2c(c1)C(=O)CC(c1ccccc1)O2	Training	inactive
1,073	CCN(CC)S(=O)(=O)c1ccc(C(=O)N(c2ccc(C)cc2)C2C=CS(=O)(=O)C2)cc1	Training	inactive
1,074	O=C(NCC1OCCc2ccccc21)c1ccc(NC(=O)c2ccc(Cl)cc2Cl)cc1	internal validation	inactive
1,075	CC(=O)Nc1ccc(C(=O)OCC(=O)c2cccc([N+](=O)[O-])c2)cc1	Training	inactive
1,076	O=c1c(O)c(-c2ccc(O)cc2O)oc2cc(O)cc(O)c12	internal validation	inactive
1,077	O=C1/C(=N\c2cccc(OC(=O)c3ccccc3[N+](=O)[O-])c2)C(n2nnc3ccccc32)=C(O)c2ccccc21	Training	inactive
1,078	CCCCCC1=CC(O)=C2C3C=C(C)C=CC3C(C)(C)OC2(C(=O)O)C1	internal validation	inactive
1,079	O=c1c2ccccc2[nH]c2cccc(O)c12	Training	inactive
1,080	COC(=O)c1cc(NC(=O)c2cccc(Cl)c2)c(=O)oc1/C=C/Nc1cc(C)cc(C)c1	internal validation	inactive
1,081	COC(=O)C1=C(C)NC(C)=C(C(=O)OCCN(C)Cc2ccccc2)C1c1cccc([N+](=O)[O-])c1	Training	inactive
1,082	CC(C)NCC(O)c1ccc(NS(C)(=O)=O)cc1	Training	inactive
1,083	CC(C)(C)OC(=O)C(CCCCNC(=O)OCc1ccccc1)NC(=O)C1CC(OCc2ccccc2)CN1C(=O)OC(C)(C)C	Training	inactive
1,084	COc1ccc2cc3cc(C(=O)Nc4ccccc4N4CCN(C)CC4)oc3nc2c1	Training	inactive
1,085	O=[N+]([O-])c1ccccc1-c1nc(-c2ccc(Br)o2)no1	Training	inactive
1,086	CCC(=O)c1ccccc1OCC(O)CN1CCOCC1	Training	inactive
1,087	COCCOCCOCCOc1cc2c(cc1OC)CCN(CCc1ccc(NC(=O)c3ccc(C(=O)O)c(NC(=O)c4ccc5ncccc5c4)c3)cc1)C2	internal validation	inactive
1,088	CC1OC(Oc2ccc(-c3cc(=O)c4c(O)cc(O)c(C5OC(CO)C(O)C(O)C5O)c4o3)cc2)C(O)C(O)C1O	internal validation	inactive
1,089	COCCn1c(C)cc(C(=O)CSc2nc(C)cc(C)c2C#N)c1C	Training	inactive
1,090	CCOC(=O)c1c(C)nc(SC)c(C#N)c1-c1ccccc1	Training	inactive
1,091	COc1ccc(-n2c(C)cc(C(=O)COC(=O)c3cc(OC)c(OC)cc3NC(=O)c3cccs3)c2C)cc1	Training	inactive
1,092	COc1ccc(Cl)cc1NC(=O)COC(=O)CCCN1C(=O)c2ccccc2C1=O	Training	inactive
1,093	CC(NC(=O)COC(=O)Cc1ccsc1)C1CC2CCC1C2	Training	inactive
1,094	Cc1cc(N2CCCCC2)ccc1[N+](=O)[O-]	internal validation	inactive
1,095	CCOc1ccc(N2C(=O)C3ON(c4ccccc4)C(c4cccs4)C3C2=O)cc1	Training	inactive
1,096	CC/N=C1\S/C(=C\c2cc(OC)c(N3CCCC3)cc2OC)C(=O)N1CC	Training	inactive
1,097	CCN1CCN(C(=O)c2cc(=O)c3c(O)cccc3o2)CC1	Training	inactive
1,098	CN1CCN(C2=c3ccccc3=Nc3ccc(Cl)cc3N2)CC1	Training	inactive
1,099	COc1cc2c(c(O)c1C)C(=O)C1(O)c3cccc(O)c3OCC1O2	Training	inactive
1,100	COc1ccc(/C=C/C(=O)c2ccc(N3CCNCC3)cc2)c(OC)c1	Training	inactive
1,101	CC(O)CNc1nc2c(c(=O)n(C)c(=O)n2C)n1Cc1cccc(Br)c1	internal validation	inactive
1,102	Cc1nn2c(N3CCN(C(=O)c4ccco4)CC3)cc(C(C)(C)C)nc2c1-c1ccc(Cl)cc1	Training	inactive
1,103	COc1ccc2c(c1)COC1C2C2=C(OC1(C)C)C(=O)C1=C(OC(C)(C)C3COc4cc(OC)ccc4C13)C2=O	Training	inactive
1,104	NS(=O)(=O)c1cc(C(=O)O)c(NCc2ccco2)cc1Cl	internal validation	inactive
1,105	CCC1CN(C)C2Cc3c([nH]c4ccccc34)/C(=N\N=C/c3ccc(C)cc3)CC1C2C(=O)OC	external validation	inactive
1,106	CCC1CN(C)C2Cc3c([nH]c4ccccc34)/C(=N\N=C/c3ccc(C)cc3)CC1C2C(=O)OC	external validation	inactive
1,107	CCC1CN(C)C2Cc3c([nH]c4ccccc34)/C(=N\N=C/C=C/c3ccccc3)CC1C2C(=O)OC	external validation	inactive
1,108	CCC1CN(C)C2Cc3c([nH]c4ccccc34)/C(=N\N=C/C=C/c3ccccc3)CC1C2C(=O)OC	external validation	inactive
1,109	CCC1CN(C)C2Cc3c([nH]c4ccccc34)/C(=N\N=C/c3cccc(Cl)c3)CC1C2C(=O)OC	external validation	inactive
1,110	CCC1CN(C)C2Cc3c([nH]c4ccccc34)/C(=N\N=C/c3cccc(Cl)c3)CC1C2C(=O)OC	external validation	inactive
1,111	CCC1CN(C)C2Cc3c([nH]c4ccccc34)/C(=N/N=C/c3cccc(Br)c3)CC1C2C(=O)OC	external validation	inactive
1,112	CCC1CN(C)C2Cc3c([nH]c4ccccc34)/C(=N/N=C/c3cccc(Br)c3)CC1C2C(=O)OC	external validation	inactive
1,113	CCC1CN(C)C2Cc3c([nH]c4ccccc34)/C(=N\N=C/c3ccccc3[N+](=O)[O-])CC1C2C(=O)OC	external validation	inactive
1,114	CCC1CN(C)C2Cc3c([nH]c4ccccc34)/C(=N\N=C/c3ccccc3[N+](=O)[O-])CC1C2C(=O)OC	external validation	inactive
1,115	CCC1CN(C)C2Cc3c([nH]c4ccccc34)/C(=N\N=C/c3ccc([N+](=O)[O-])cc3)CC1C2C(=O)OC	external validation	inactive
1,116	CCC1CN(C)C2Cc3c([nH]c4ccccc34)/C(=N\N=C/c3ccc([N+](=O)[O-])cc3)CC1C2C(=O)OC	external validation	inactive
1,117	CCC1CN(C)C2Cc3c([nH]c4ccccc34)/C(=N\N=C/c3ccc(O)c(OC)c3)CC1C2C(=O)OC	external validation	inactive
1,118	CCC1CN(C)C2Cc3c([nH]c4ccccc34)/C(=N\N=C/c3ccc(O)c(OC)c3)CC1C2C(=O)OC	external validation	inactive
1,119	CCC1CN(C)C2Cc3c([nH]c4ccccc34)/C(=N\N=C/c3ccc[nH]3)CC1C2C(=O)OC	external validation	inactive
1,120	CCC1CN(C)C2Cc3c([nH]c4ccccc34)/C(=N\N=C/c3ccc[nH]3)CC1C2C(=O)OC	external validation	inactive
1,121	CCC1CN(C)C2Cc3c([nH]c4ccccc34)/C(=N\N=C/c3c[nH]c4ccccc34)CC1C2C(=O)OC	external validation	inactive
1,122	CCC1CN(C)C2Cc3c([nH]c4ccccc34)/C(=N\N=C/c3c[nH]c4ccccc34)CC1C2C(=O)OC	external validation	inactive
1,123	CCC1CN(C)C2Cc3c([nH]c4ccccc34)/C(=N\N=C/C(C)(C)C)CC1C2C(=O)OC	external validation	inactive
1,124	CCC1CN(C)C2Cc3c([nH]c4ccccc34)/C(=N\N=C/C(C)(C)C)CC1C2C(=O)OC	external validation	inactive
1,125	CCC(/C=N\N=C1\CC2C(CC)CN(C)C(Cc3c1[nH]c1ccccc31)C2C(=O)OC)CC	external validation	inactive
1,126	CCC(/C=N\N=C1\CC2C(CC)CN(C)C(Cc3c1[nH]c1ccccc31)C2C(=O)OC)CC	external validation	inactive
1,127	CCC1CN(C)C2Cc3c([nH]c4ccccc34)/C(=N\N=C/C3CCCC3)CC1C2C(=O)OC	external validation	inactive
1,128	CCC1CN(C)C2Cc3c([nH]c4ccccc34)/C(=N\N=C/C3CCCC3)CC1C2C(=O)OC	external validation	inactive
1,129	COc1ccc2c3c([nH]c2c1)C(CC(C)C)N1C(=O)C(CCC(=O)OC(C)(C)C)NC(=O)C1C3	external validation	active
1,130	COc1ccc2c3c([nH]c2c1)C(CC(C)C)N1C(=O)C(C)NC(=O)C1C3	external validation	active
1,131	COc1ccc(N2CN=C(c3ccccc3NC(=O)c3ccc(C(F)(F)F)cc3)O2)cc1	external validation	active
1,132	COc1ccc(C(=O)Nc2ccccc2C2=NCN(c3ccc(OC)cc3)O2)cc1	external validation	active
1,133	O=C(Nc1ccccc1C1=NCN(c2ccccc2)O1)c1ccccc1	external validation	active
1,134	COc1ccc(N2N=CC(c3ccccc3NC(=O)c3ccc(C(F)(F)F)cc3)N2)cc1	external validation	active
1,135	COc1ccc(C(=O)Nc2ccccc2C2C=NN(c3ccc(OC)cc3)N2)cc1	external validation	active
1,136	COc1ccc(-n2nnc(-c3cccc(NC(=O)c4ccc(C(F)(F)F)cc4)c3)n2)cc1	external validation	active
1,137	COc1ccc(-n2nnc(-c3ccc(NC(=O)c4ccc(C(F)(F)F)cc4)cc3)n2)cc1	external validation	active
1,138	COc1ccc(-n2nnc(-c3ccccc3C(=O)Nc3ccc(C(F)(F)F)cc3)n2)cc1	external validation	inactive
1,139	COc1ccc(NC(=O)c2ccccc2-c2nnn(-c3ccc(OC)cc3)n2)cc1	external validation	inactive
1,140	COc1ccc(-n2nnc(-c3ccccc3NS(=O)(=O)c3ccc(OC)cc3)n2)cc1	external validation	active
1,141	c1ccc(-n2nnc(-c3cccc4ccccc34)n2)cc1	external validation	active
1,142	COc1ccc(-n2nnc(-c3ccccc3NC(C)=O)n2)cc1	external validation	active
1,143	CC(=O)Nc1ccccc1-c1nnn(-c2ccccc2)n1	external validation	active
1,144	COc1ccc(-n2nnc(-c3ccccc3NC(=O)C3CCCCC3)n2)cc1	external validation	active
1,145	O=C(Nc1ccccc1-c1nnn(-c2ccccc2)n1)C1CCCCC1	external validation	active
1,146	Cc1cc(F)c(Nc2ncnc3cc(OCc4ccccc4)ccc23)cc1O	external validation	active
1,147	N#Cc1c2n(c3c(N4CCN(CCc5c[nH]c6ccccc56)CC4)ncnc13)CCCC2	external validation	active
1,148	N#Cc1c2n(c3c(N4CCN(CCc5ccncc5)CC4)ncnc13)CCCC2	external validation	active
1,149	N#Cc1c2n(c3c(N4CCN(CCc5ccncc5)CC4)ncnc13)CCCCC2	external validation	active
1,150	N#Cc1c2n(c3c(N4CCN(c5ccccn5)CC4)ncnc13)CCCC2	external validation	active
1,151	CCn1cc(C#N)c2ncnc(N3CCN(CCc4c[nH]c5ccccc45)CC3)c21	external validation	active
1,152	N#Cc1cn(C2CC2)c2c(N3CCN(CCc4c[nH]c5ccccc45)CC3)ncnc12	external validation	active
1,153	N#Cc1cn(Cc2ccccc2)c2c(N3CCN(CCc4c[nH]c5ccccc45)CC3)ncnc12	external validation	active
1,154	N#Cc1cn(CCc2ccccc2)c2c(N3CCN(CCc4c[nH]c5ccccc45)CC3)ncnc12	external validation	active
1,155	N#Cc1cn(CCCc2ccccc2)c2c(N3CCN(CCc4c[nH]c5ccccc45)CC3)ncnc12	external validation	active
1,156	N#Cc1c2n(c3c(N4CCN(Cc5ccc6c(c5)OCO6)CC4)ncnc13)CCCC2	external validation	active
1,157	N#Cc1c2n(c3c(N4CCN(Cc5ccc6c(c5)OCO6)CC4)ncnc13)CCCCC2	external validation	active
1,158	N#Cc1c2n(c3c(N4CCN(C(=O)c5ccco5)CC4)ncnc13)CCCC2	external validation	active
1,159	N#Cc1c2n(c3c(N4CCN(C(=O)c5ccco5)CC4)ncnc13)CCCCC2	external validation	active
1,160	COc1ccccc1-n1cc(C#N)c2ncnc(N3CCN(Cc4ccccc4)CC3)c21	external validation	active
1,161	c1ccc2c(CCN3CCN(c4ncnc5c4[nH]c4ccccc45)CC3)c[nH]c2c1	external validation	active
1,162	c1ccc(CCN2CCN(c3ncnc4c3[nH]c3ccccc34)CC2)nc1	external validation	active
1,163	c1ccc(N2CCN(c3ncnc4c3[nH]c3ccccc34)CC2)nc1	external validation	active
1,164	c1ccc(CCN2CCN(c3ncnc4c3[nH]c3ccccc34)CC2)cc1	external validation	active
1,165	c1ccc(CN2CCN(c3ncnc4c3[nH]c3ccccc34)CC2)cc1	external validation	active
1,166	c1ccc(C(c2ccccc2)N2CCN(c3ncnc4c3[nH]c3ccccc34)CC2)cc1	external validation	active
1,167	c1ccc(N2CCN(c3ncnc4c3[nH]c3ccccc34)CC2)cc1	external validation	active
1,168	c1ccc2c(c1)[nH]c1c(N3CCN(Cc4ccc5c(c4)OCO5)CC3)ncnc12	external validation	active
1,169	O=C(c1ccco1)N1CCN(c2ncnc3c2[nH]c2ccccc23)CC1	external validation	active
1,170	COc1cc(-c2[o+]c3cc(O)cc(OC4OC(CO)C(O)C(O)C4O)c3cc2OC2OC(CO)C(O)C(O)C2O)cc(OC)c1O.[Cl-]	external validation	active
1,171	Oc1cc(O)c2c(c1)OC(c1ccc(O)c(O)c1)C(O)C2	external validation	inactive
1,172	Oc1cc(O)c2c(c1)OC(c1ccc(O)c(O)c1)C(O)C2	external validation	inactive
1,173	O=C(OC1Cc2c(O)cc(O)cc2OC1c1ccc(O)c(O)c1)c1cc(O)c(O)c(O)c1	external validation	active
1,174	Oc1cc(O)c2c(c1)OC(c1cc(O)c(O)c(O)c1)C(O)C2	external validation	inactive
1,175	O=C(OC1Cc2c(O)cc(O)cc2OC1c1cc(O)c(O)c(O)c1)c1cc(O)c(O)c(O)c1	external validation	active
1,176	COc1ccc(C2CC(=O)c3c(O)cc(O)cc3O2)cc1O	external validation	active
1,177	COc1ccc(C2CC(=O)c3c(O)cc(OC4OC(COC5OC(C)C(O)C(O)C5O)C(O)C(O)C4O)cc3O2)cc1O	external validation	active
1,178	O=C1CC(c2ccc(O)cc2)Oc2cc(O)cc(O)c21	external validation	active
1,179	CC1OC(OC2C(Oc3cc(O)c4c(c3)OC(c3ccc(O)cc3)CC4=O)OC(CO)C(O)C2O)C(O)C(O)C1O	external validation	active
1,180	O=c1cc(-c2ccccc2)oc2c1ccc1ccccc12	external validation	active
1,181	O=c1cc(-c2ccc(O)cc2)oc2cc(O)cc(O)c12	external validation	active
1,182	O=c1cc(-c2ccccc2)oc2cc(O)c(O)c(O)c12	external validation	active
1,183	O=C(O)C1OC(Oc2cc3oc(-c4ccccc4)cc(=O)c3c(O)c2O)C(O)C(O)C1O	external validation	active
1,184	O=c1cc(-c2ccccc2)oc2cc(O)cc(O)c12	external validation	active
1,185	COc1ccc2oc(-c3ccccc3OC)cc(=O)c2c1	external validation	active
1,186	O=c1cc(-c2ccccc2)oc2ccccc12	external validation	active
1,187	O=c1cc(-c2ccc(O)c(O)c2)oc2cc(O)cc(O)c12	external validation	active
1,188	O=c1cc(-c2ccc(O)c(O)c2)oc2cc(OC3OC(CO)C(O)C(O)C3O)cc(O)c12	external validation	active
1,189	COc1ccccc1-c1cc(=O)c2ccc3ccccc3c2o1	external validation	active
1,190	COc1cc(O)c2c(=O)cc(-c3ccccc3)oc2c1	external validation	inactive
1,191	O=c1c(O)c(-c2ccc(O)c(O)c2)oc2c(OC3OC(CO)C(O)C(O)C3O)c(O)cc(O)c12	external validation	active
1,192	COc1cc(-c2oc3cc(O)cc(O)c3c(=O)c2O)ccc1O	external validation	active
1,193	O=c1c(O)c(-c2ccc(O)cc2)oc2cc(O)cc(O)c12	external validation	active
1,194	O=c1c(O)c(-c2ccc(O)cc2O)oc2cc(O)cc(O)c12	external validation	active
1,195	O=c1c(O)c(-c2cc(O)c(O)c(O)c2)oc2cc(O)cc(O)c12	external validation	active
1,196	CC1OC(Oc2c(-c3cc(O)c(O)c(O)c3)oc3cc(O)cc(O)c3c2=O)C(O)C(O)C1O	external validation	active
1,197	O=c1c(O)c(-c2ccc(O)c(O)c2)oc2cc(O)cc(O)c12	external validation	active
1,198	CC1OC(Oc2c(-c3ccc(O)c(O)c3)oc3cc(O)cc(O)c3c2=O)C(O)C(O)C1O	external validation	active
1,199	COc1cc(O)c2c(=O)c(O)c(-c3ccc(O)c(O)c3)oc2c1	external validation	active
1,200	CC1OC(OCC2OC(Oc3c(-c4ccc(O)c(O)c4)oc4cc(O)cc(O)c4c3=O)C(O)C(O)C2O)C(O)C(O)C1O	external validation	active
1,201	O=c1c(-c2ccc(O)cc2)coc2cc(O)ccc12	external validation	active
1,202	O=c1c(-c2ccc(O)cc2)coc2cc(OC3OC(CO)C(O)C(O)C3O)ccc12	external validation	inactive
1,203	O=c1c(-c2ccc(O)cc2)coc2cc(O)cc(O)c12	external validation	active
1,204	COc1cc(C2Oc3cc(C4Oc5cc(O)cc(O)c5C(=O)C4O)ccc3OC2CO)ccc1O	external validation	active
1,205	O=C1c2c(O)cc(O)cc2OC(c2ccc(O)c(O)c2)C1O	external validation	active
1,206	O=C(O)c1ccccc1	external validation	inactive
1,207	O=C(O)c1cccc(O)c1O	external validation	inactive
1,208	O=C(O)c1ccc(O)cc1O	external validation	inactive
1,209	O=C(O)c1cc(O)ccc1O	external validation	inactive
1,210	O=C(O)c1c(O)cccc1O	external validation	inactive
1,211	O=C(O)c1ccc(O)c(O)c1	external validation	inactive
1,212	O=C(O)c1cc(O)cc(O)c1	external validation	inactive
1,213	O=C(O)c1ccccc1O	external validation	inactive
1,214	COc1cc(C(=O)O)cc(OC)c1O	external validation	inactive
1,215	COc1cc(C(=O)O)cc(OC)c1OC	external validation	inactive
1,216	COc1cc(C(=O)O)ccc1O	external validation	inactive
1,217	CC12CCC(O)CC1CCC1C2CCC2(C)C(C3=CC(=O)OC3)C(O)CC12O	external validation	inactive
1,218	CC1OC(OC2C(O)CC(OC3C(O)CC(OC4CCC5(C)C(CCC6C5CCC5(C)C(C7=CC(=O)OC7)C(O)CC65O)C4)OC3C)OC2C)CC(O)C1O	external validation	inactive
1,219	CC1OC(OC2C(O)CC(OC3C(O)CC(OC4CCC5(C)C(CCC6C5CC(O)C5(C)C(C7=CC(=O)OC7)CCC65O)C4)OC3C)OC2C)CC(O)C1O	external validation	inactive
1,220	CC12CCC(O)CC1CCC1C2CCC2(C)C(C3=CC(=O)OC3)CCC12O	external validation	inactive
1,221	CC(=O)OC1CC(OC2C(O)CC(OC3C(O)CC(OC4CCC5(C)C(CCC6C5CCC5(C)C(C7=CC(=O)OC7)CCC65O)C4)OC3C)OC2C)OC(C)C1OC1OC(CO)C(O)C(O)C1O	external validation	active
1,222	CC(=O)OC1CC(OC2C(O)CC(OC3C(O)CC(OC4CCC5(C)C(CCC6C5CCC5(C)C(C7=CC(=O)OC7)C(O)CC65O)C4)OC3C)OC2C)OC(C)C1OC1OC(CO)C(O)C(O)C1O	external validation	inactive
1,223	CC(=O)OC1CC(OC2C(O)CC(OC3C(O)CC(OC4CCC5(C)C(CCC6C5CC(O)C5(C)C(C7=CC(=O)OC7)CCC65O)C4)OC3C)OC2C)OC(C)C1OC1OC(CO)C(O)C(O)C1O	external validation	inactive
1,224	O=C(c1ccccc1)c1cc2c(ccc3ccccc32)oc1=O	external validation	inactive
1,225	O=c1ccc2ccccc2o1	external validation	inactive
1,226	CCN(CC)c1ccc2cc(-c3nc4ccccc4[nH]3)c(=O)oc2c1	external validation	active
1,227	CCN(CC)c1ccc2cc(-c3nc4ccccc4n3C)c(=O)oc2c1	external validation	inactive
1,228	Cc1cc(=O)oc2c3c4c(cc12)CCCN4CCC3	external validation	active
1,229	O=c1ccc2ccc(O)c(O)c2o1	external validation	inactive
1,230	O=c1ccc2cc(O)c(O)cc2o1	external validation	inactive
1,231	O=c1ccc2cc(OC3OC(CO)C(O)C(O)C3O)c(O)cc2o1	external validation	inactive
1,232	COc1cc2ccc(=O)oc2c(O)c1O	external validation	inactive
1,233	O=c1cc(O)c2ccccc2o1	external validation	inactive
1,234	COc1c2ccoc2c(OC)c2oc(=O)ccc12	external validation	inactive
1,235	COc1c2ccoc2cc2oc(=O)ccc12	external validation	inactive
1,236	Cc1ccc2oc(=O)ccc2c1	external validation	inactive
1,237	Cc1cc(=O)oc2c(O)c(O)ccc12	external validation	inactive
1,238	Cc1cc(=O)oc2cc(O)ccc12	external validation	inactive
1,239	O=c1ccc2cc3ccoc3cc2o1	external validation	inactive
1,240	COc1cc2ccc(=O)oc2cc1O	external validation	inactive
1,241	O=c1ccc2ccc(O)cc2o1	external validation	inactive
1,242	COc1c2occc2cc2ccc(=O)oc12	external validation	inactive
1,243	O=C(O)C1(O)CC(O)C(O)C(O)C1	external validation	inactive
1,244	Cc1ccc(C)c(O)c1	external validation	inactive
1,245	O=C(O)Cc1ccccc1O	external validation	inactive
1,246	CC(=O)c1cccc(O)c1	external validation	inactive
1,247	O=C(O)Cc1cccc(O)c1	external validation	inactive
1,248	O=C(O)/C=C/c1ccc(O)cc1	external validation	inactive
1,249	CC(=O)c1ccc(O)cc1	external validation	inactive
1,250	O=C(O)Cc1ccc(O)cc1	external validation	inactive
1,251	Cc1ccc(O)c(O)c1	external validation	inactive
1,252	Cc1c(C)c2c(c(C)c1O)CCC(C)(C(=O)O)O2	external validation	inactive
1,253	OCC1OC(Oc2ccc(O)cc2)C(O)C(O)C1O	external validation	inactive
1,254	CC1CCC2C(C)C(=O)OC3OC4(C)CCC1C32OO4	external validation	inactive
1,255	COc1cc2c(cc1O)CC1c3c(cc(O)c(OC)c3-2)CCN1C.Cl	external validation	inactive
1,256	COc1ccc(O)c(C(C)(C)C)c1	external validation	inactive
1,257	Cc1cc(C(C)(C)C)c(O)c(C(C)(C)C)c1	external validation	inactive
1,258	O=C(O)/C=C/c1ccc(O)c(O)c1	external validation	inactive
1,259	Oc1ccccc1O	external validation	inactive
1,260	C=CC1CN2CCC1CC2C(O)c1ccnc2ccc(OC)cc12	external validation	inactive
1,261	C=CC1CN2CCC1CC2C(O)c1ccnc2ccccc12	external validation	inactive
1,262	C=CC1CN2CCC1CC2C(O)c1ccnc2ccccc12	external validation	inactive
1,263	OCc1ccccc1OC1OC(CO)C(O)C(O)C1O	external validation	inactive
1,264	O=c1oc2c(O)c(O)cc3c(=O)oc4c(O)c(O)cc1c4c23	external validation	inactive
1,265	CCOc1ccc2c(c1)C(C)=CC(C)(C)N2	external validation	inactive
1,266	COc1cc(/C=C/C(=O)O)ccc1O	external validation	inactive
1,267	O=C(OCC1OC(O)C(O)(COC(=O)c2cc(O)c(O)c(O)c2)C1O)c1cc(O)c(O)c(O)c1	external validation	active
1,268	O=C(O)CNC(=O)c1ccccc1	external validation	active
1,269	Oc1ccc(O)cc1	external validation	inactive
1,270	Cc1cc(O)c2c(=O)c3c(O)cc(O)c4c5c(O)cc(O)c6c(=O)c7c(O)cc(C)c8c1c2c(c34)c(c78)c65	external validation	active
1,271	CC(C)OC(=O)c1cc(O)c(O)c(O)c1	external validation	inactive
1,272	COc1c2occc2c(OC)c2c(=O)cc(C)oc12	external validation	active
1,273	O=C1OC(C(O)CO)C(O)=C1O	external validation	inactive
1,274	O=C(O)/C=C/c1cccc(O)c1	external validation	inactive
1,275	CC(Cc1ccc(O)c(O)c1)C(C)Cc1ccc(O)c(O)c1	external validation	active
1,276	O=C(O)/C=C/c1ccccc1O	external validation	inactive
1,277	CCCCCCCCOC(=O)c1cc(O)c(O)c(O)c1	external validation	active
1,278	O=C(O)c1ccccc1C(=O)O	external validation	inactive
1,279	Oc1cccc(O)c1O	external validation	inactive
1,280	Oc1cccc(O)c1	external validation	inactive
1,281	Oc1ccc(/C=C/c2cc(O)cc(O)c2)cc1	external validation	active
1,282	O=C(/C=C/c1ccc(O)c(O)c1)OC(Cc1ccc(O)c(O)c1)C(=O)O	external validation	inactive
1,283	C=C(C)C1Cc2c(ccc3c2OC2COc4cc(OC)c(OC)cc4C2C3=O)O1	external validation	active
1,284	O=C(O)c1cc(O)c2c(c1)C(C1c3cc(C(=O)O)cc(O)c3C(=O)c3c(OC4OC(CO)C(O)C(O)C4O)cccc31)c1cccc(OC3OC(CO)C(O)C(O)C3O)c1C2=O	external validation	inactive
1,285	COc1cc(/C=C/C(=O)O)cc(OC)c1O	external validation	inactive
1,286	C=CC/C(=N\OS(=O)(=O)[O-])SC1OC(CO)C(O)C(O)C1O	external validation	inactive
1,287	Cc1ccc(C(C)C)c(O)c1	external validation	inactive
1,288	CC1=CC(=O)C(C(C)C)=CC1=O	external validation	inactive
1,289	O=c1[nH]c(=O)c2[nH]c(=O)[nH]c2[nH]1	external validation	active
1,290	COc1cc(C=O)ccc1O	external validation	inactive
1,291	CCCC(=O)OC1C(OC(C)=O)C(C)=CC2C3CCCC3(C)C(OC(=O)CCC)CC2(C)C1O	external validation	active
1,292	CC1=CC2C3CCCC3(C)C(OC(=O)c3ccc(Br)cc3)CC2(C)C(O)CC1	external validation	active
1,293	CC12CCC(O1)C1(C)CC(OC(=O)c3ccc(Br)cc3)C3(C)CCCC3C1C2	external validation	active
1,294	CC12CCC(O1)C1(C)CC(OC(=O)c3ccc(Br)cc3)C3(C)CCCC3C1C2	external validation	inactive
1,295	CC1=CC2C3CCCC3(C)C(OC(=O)c3ccc4ccccc4c3)CC2(C)C(O)CC1	external validation	active
1,296	CC1=CC2C3CCCC3(C)C(OC(=O)c3ccc4ncccc4c3)CC2(C)C(O)CC1	external validation	active
1,297	COc1ccc(C(=O)OC2CC3(C)C(O)CCC(C)=CC3C3CCCC23C)cc1	external validation	active
1,298	CC1=CC2C3CCCC3(C)C(OC(=O)c3ccc4ncccc4c3)CC2(C)C(OC(=O)c2ccc3ncccc3c2)CC1	external validation	inactive
1,299	CC12CCC(O1)C1(C)CC(OC(=O)c3ccc4ncccc4c3)C3(C)CCCC3C1C2	external validation	active
1,300	CC1=CC2C3CCCC3(C)C(OC(=O)c3ccc(Br)cc3)CC2(C)C(=O)CC1	external validation	active
1,301	COc1cc(N)c(Cl)cc1C(=O)NC1CCN(CCCOc2ccc(F)cc2)CC1OC	external validation	active
1,302	O=C(Nc1c(Cl)cncc1Cl)c1ccc(OC(F)F)c(OCC2CC2)c1	external validation	active
1,303	Oc1cc(Br)cc(Br)c1Oc1ccc(Br)cc1Br	external validation	active
1,304	O=[N+]([O-])c1cccc(-c2nc(Nc3ccccc3)c3ccccc3n2)c1	external validation	active
1,305	O=[N+]([O-])c1cccc(-c2nc(NC3CCCCC3)c3ccccc3n2)c1	external validation	active
1,306	O=[N+]([O-])c1cccc(Nc2nc(-c3cccc([N+](=O)[O-])c3)nc3ccccc23)c1	external validation	active
1,307	O=[N+]([O-])c1cccc(-c2nc(Nc3ccc(O)c([N+](=O)[O-])c3)c3ccccc3n2)c1	external validation	active
1,308	N#Cc1cccc(Nc2nc(-c3cccc([N+](=O)[O-])c3)nc3ccccc23)c1	external validation	active
1,309	COc1cccc(Nc2nc(-c3cccc([N+](=O)[O-])c3)nc3ccccc23)c1	external validation	active
1,310	COc1ccc(Nc2nc(-c3cccc([N+](=O)[O-])c3)nc3ccccc23)cc1OC	external validation	active
1,311	COc1cc(Nc2nc(-c3cccc([N+](=O)[O-])c3)nc3ccccc23)ccc1Br	external validation	active
1,312	CCOc1ccc(Nc2nc(-c3cccc([N+](=O)[O-])c3)nc3ccccc23)cc1OCC	external validation	active
1,313	O=[N+]([O-])c1cccc(-c2nc(Nc3cccc(C4COCCO4)c3)c3ccccc3n2)c1	external validation	active
1,314	CSc1cccc(Nc2nc(-c3cccc([N+](=O)[O-])c3)nc3ccccc23)c1	external validation	active
1,315	CSc1ccc(Nc2nc(-c3cccc([N+](=O)[O-])c3)nc3ccccc23)cc1	external validation	active
1,316	Nc1cccc(Nc2nc(-c3cccc([N+](=O)[O-])c3)nc3ccccc23)c1	external validation	active
1,317	CN(C)c1cccc(Nc2nc(-c3cccc([N+](=O)[O-])c3)nc3ccccc23)c1	external validation	active
1,318	CCN(CC)c1cccc(Nc2nc(-c3cccc([N+](=O)[O-])c3)nc3ccccc23)c1	external validation	active
1,319	CC(=O)Nc1cccc(Nc2nc(-c3cccc([N+](=O)[O-])c3)nc3ccccc23)c1	external validation	active
1,320	O=[N+]([O-])c1cccc(-c2nc(Nc3cccc(C(F)(F)F)c3)c3ccccc3n2)c1	external validation	active
1,321	COc1ccc(Nc2nc(-c3cccc([N+](=O)[O-])c3)nc3ccccc23)cc1C(F)(F)F	external validation	active
1,322	O=[N+]([O-])c1cccc(-c2nc(Nc3ccc(I)cc3)c3ccccc3n2)c1	external validation	active
1,323	O=[N+]([O-])c1ccc(-c2nc(Nc3cccc([N+](=O)[O-])c3)c3ccccc3n2)cc1	external validation	active
1,324	N#Cc1cccc(Nc2nc(-c3ccc([N+](=O)[O-])cc3)nc3ccccc23)c1	external validation	active
1,325	COc1cccc(Nc2nc(-c3ccc([N+](=O)[O-])cc3)nc3ccccc23)c1	external validation	active
1,326	COc1ccc(Nc2nc(-c3ccc([N+](=O)[O-])cc3)nc3ccccc23)cc1OC	external validation	active
1,327	COc1ccc(Nc2nc(-c3cccc(C#N)c3)nc3ccccc23)cc1O	external validation	active
1,328	CC(=O)Nc1cccc(Nc2nc(-c3cccc(C#N)c3)nc3ccccc23)c1	external validation	active
1,329	COc1ccccc1-c1nc(Nc2cccc([N+](=O)[O-])c2)c2ccccc2n1	external validation	active
1,330	COc1cccc(-c2nc(Nc3cccc([N+](=O)[O-])c3)c3ccccc3n2)c1	external validation	active
1,331	COc1cccc(-c2nc(Nc3ccc([N+](=O)[O-])cc3)c3ccccc3n2)c1	external validation	active
1,332	COc1cccc(-c2nc(Nc3cc([N+](=O)[O-])cc([N+](=O)[O-])c3)c3ccccc3n2)c1	external validation	active
1,333	COc1cccc(-c2nc(Nc3ccc(F)c([N+](=O)[O-])c3)c3ccccc3n2)c1	external validation	active
1,334	COc1cccc(-c2nc(Nc3cccc(C#N)c3)c3ccccc3n2)c1	external validation	active
1,335	COc1cccc(-c2nc(Nc3cccc(F)c3)c3ccccc3n2)c1	external validation	active
1,336	COc1cccc(Nc2nc(-c3cccc(OC)c3)nc3ccccc23)c1	external validation	active
1,337	COc1cccc(-c2nc(Nc3ccc(OC)c(OC)c3)c3ccccc3n2)c1	external validation	active
1,338	COc1ccc(-c2nc(Nc3cccc([N+](=O)[O-])c3)c3ccccc3n2)cc1	external validation	active
1,339	COc1ccc(-c2nc(Nc3cccc(C#N)c3)c3ccccc3n2)cc1	external validation	active
1,340	COc1ccc(-c2nc(Nc3cccc(OC)c3)c3ccccc3n2)cc1	external validation	active
1,341	COc1ccc(-c2nc(Nc3ccc(OC)c(OC)c3)c3ccccc3n2)cc1	external validation	active
1,342	COc1ccc(-c2nc(Nc3cccc([N+](=O)[O-])c3)c3ccccc3n2)cc1OC	external validation	active
1,343	COc1ccc(-c2nc(Nc3ccc([N+](=O)[O-])cc3)c3ccccc3n2)cc1OC	external validation	active
1,344	COc1ccc(-c2nc(Nc3cc([N+](=O)[O-])cc([N+](=O)[O-])c3)c3ccccc3n2)cc1OC	external validation	active
1,345	COc1ccc(-c2nc(Nc3ccc(O)c([N+](=O)[O-])c3)c3ccccc3n2)cc1OC	external validation	active
1,346	COc1ccc(-c2nc(Nc3cccc(C#N)c3)c3ccccc3n2)cc1OC	external validation	active
1,347	COc1ccc(-c2nc(Nc3ccc(OC)c(C(F)(F)F)c3)c3ccccc3n2)cc1OC	external validation	active
1,348	COc1cccc(Nc2nc(-c3ccc(OC)c(OC)c3)nc3ccccc23)c1	external validation	active
1,349	COc1cc(Nc2nc(-c3ccc(OC)c(OC)c3)nc3ccccc23)ccc1Br	external validation	active
1,350	COc1ccc(-c2nc(Nc3cccc(F)c3)c3ccccc3n2)cc1OC	external validation	active
1,351	COc1ccc(-c2nc(Nc3cccc(S(=O)(=O)F)c3)c3ccccc3n2)cc1OC	external validation	active
1,352	C=C(/C=C(/C)Nc1nc(-c2ccccn2)nc2ccccc12)[N+](=O)[O-]	external validation	active
1,353	O=[N+]([O-])c1cccc(Nc2nc(-c3cccnc3)nc3ccccc23)c1	external validation	active
1,354	O=[N+]([O-])c1cccc(Nc2nc(-c3ccncc3)nc3ccccc23)c1	external validation	active
1,355	O=[N+]([O-])c1cccc(Nc2nc(-c3cccnc3)nc3ccccc23)c1	external validation	active
1,356	O=[N+]([O-])c1cccc(Nc2nc(-c3cccnc3)nc3ccccc23)c1	external validation	active
1,357	N#Cc1cccc(Nc2nc(-c3cccnc3)nc3ccccc23)c1	external validation	active
1,358	N#Cc1cccc(Nc2nc(-c3ccncc3)nc3ccccc23)c1	external validation	active
1,359	N#Cc1ccc(Nc2nc(-c3cccnc3)nc3ccccc23)cc1	external validation	active
1,360	COc1cccc(Nc2nc(-c3ccccn3)nc3ccccc23)c1	external validation	active
1,361	COc1cccc(Nc2nc(-c3cccnc3)nc3ccccc23)c1	external validation	active
1,362	COc1cccc(Nc2nc(-c3ccncc3)nc3ccccc23)c1	external validation	active
1,363	COc1ccc(Nc2nc(-c3ccncc3)nc3ccccc23)cc1	external validation	active
1,364	COc1ccc(Nc2nc(-c3ccccn3)nc3ccccc23)cc1OC	external validation	active
1,365	COc1ccc(Nc2nc(-c3cccnc3)nc3ccccc23)cc1OC	external validation	active
1,366	COc1ccc(Nc2nc(-c3ccncc3)nc3ccccc23)cc1OC	external validation	active
1,367	FC(F)(F)c1cccc(Nc2nc(-c3ccncc3)nc3ccccc23)c1	external validation	active
1,368	FC(F)(F)c1ccc(Nc2nc(-c3ccncc3)nc3ccccc23)cc1	external validation	active
1,369	COc1ccc(Nc2nc(-c3ccncc3)nc3ccccc23)cc1C(F)(F)F	external validation	active
1,370	Fc1cccc(Nc2nc(-c3cccnc3)nc3ccccc23)c1	external validation	active
1,371	O=S(=O)(F)c1cccc(Nc2nc(-c3ccncc3)nc3ccccc23)c1	external validation	active
1,372	CN(C)c1cccc(Nc2nc(-c3cccnc3)nc3ccccc23)c1	external validation	active
1,373	Oc1cccc(Nc2nc(-c3ccncc3)nc3ccccc23)c1	external validation	active
1,374	Oc1ccc(Nc2nc(-c3ccncc3)nc3ccccc23)cc1	external validation	active
1,375	OCc1cccc(Nc2nc(-c3cccnc3)nc3ccccc23)c1	external validation	active
1,376	OCc1cccc(Nc2nc(-c3ccncc3)nc3ccccc23)c1	external validation	active
1,377	O=[N+]([O-])c1cc(Nc2nc(-c3cccnc3)nc3ccccc23)ccc1O	external validation	active
1,378	COC(=O)c1cccc(Nc2nc(-c3cccnc3)nc3ccccc23)c1	external validation	active
1,379	COC(=O)c1cccc(Nc2nc(-c3ccncc3)nc3ccccc23)c1	external validation	active
1,380	CC(C)(C)OC(=O)c1cccc(Nc2nc(-c3ccncc3)nc3ccccc23)c1	external validation	active
1,381	O=C(O)c1cccc(Nc2nc(-c3ccncc3)nc3ccccc23)c1	external validation	inactive
1,382	O=C(O)c1ccc(Nc2nc(-c3ccncc3)nc3ccccc23)cc1	external validation	active
1,383	Cc1cc(Nc2cccc(C#N)c2)nc(-c2ccncc2)n1	external validation	active
1,384	COc1cccc(Nc2cc(C)nc(-c3ccncc3)n2)c1	external validation	active
1,385	COc1ccc(Nc2cc(C)nc(-c3ccncc3)n2)cc1	external validation	active
1,386	Cc1cc(Nc2cccc(C#N)c2)nc(-c2ccccc2)n1	external validation	active
1,387	Cc1cc(Nc2ccc(C#N)cc2)nc(-c2ccccc2)n1	external validation	active
1,388	Cc1cc(Nc2ccc(O)c([N+](=O)[O-])c2)nc(-c2ccccc2)n1	external validation	active
1,389	Cc1cc(Nc2ccccc2)nc(-c2ccccc2)n1	external validation	active
1,390	N#Cc1cccc(Nc2nc(-c3ccccc3)nc3ccccc23)c1	external validation	active
1,391	N#Cc1ccc(Nc2nc(-c3ccccc3)nc3ccccc23)cc1	external validation	active
1,392	O=[N+]([O-])c1cc(Nc2nc(-c3ccccc3)nc3ccccc23)ccc1O	external validation	active
1,393	Oc1ccc(Nc2nc(-c3ccccc3)nc3ccccc23)cc1	external validation	active
1,394	Fc1cccc(Nc2nc(-c3ccccc3)nc3ccccc23)c1	external validation	active
1,395	Fc1ccc(Nc2nc(-c3ccccc3)nc3ccccc23)cc1	external validation	active
1,396	Clc1cccc(Nc2nc(-c3ccccc3)nc3ccccc23)c1	external validation	active
1,397	Clc1ccc(Nc2nc(-c3ccccc3)nc3ccccc23)cc1	external validation	active
1,398	Ic1cccc(Nc2nc(-c3ccccc3)nc3ccccc23)c1	external validation	active
1,399	Ic1ccc(Nc2nc(-c3ccccc3)nc3ccccc23)cc1	external validation	active
1,400	Cc1cc(Nc2nc(-c3ccccc3)nc3ccccc23)ccc1I	external validation	active
1,401	c1ccc(Nc2nc(-c3ccccc3)nc3ccccc23)cc1	external validation	active
1,402	CCCc1ccc(NC(=O)c2ccccc2NC(=O)Nc2ccc([N+](=O)[O-])cc2)cc1	external validation	active
1,403	CCCc1ccc(NC(=O)c2ccccc2NC(=O)Nc2cccc([N+](=O)[O-])c2)cc1	external validation	active
1,404	CCCc1ccc(NC(=O)c2ccccc2NC(=O)Nc2ccccc2[N+](=O)[O-])cc1	external validation	active
1,405	CCCc1ccc(NC(=O)c2ccccc2NC(=O)Nc2ccc(Br)cc2)cc1	external validation	active
1,406	CCCc1ccc(NC(=O)c2ccccc2NC(=O)Nc2ccc(OC)cc2)cc1	external validation	active
1,407	O=C(Nc1ccc([N+](=O)[O-])cc1)Nc1ccccc1C(=O)Nc1ccc(C(F)(F)F)cc1	external validation	active
1,408	CCCc1ccc(NC(=O)c2ccccc2NC(=O)Cc2ccc([N+](=O)[O-])cc2)cc1	external validation	active
1,409	CCCc1ccc(NC(=O)c2ccccc2NC(=O)Cc2cccc([N+](=O)[O-])c2)cc1	external validation	active
1,410	CCCc1ccc(NC(=O)c2ccccc2NC(=O)Cc2ccccc2[N+](=O)[O-])cc1	external validation	active
1,411	CCCc1ccc(NC(=O)c2ccccc2NC(=O)Cc2ccc(OC)cc2)cc1	external validation	active
1,412	COc1ccc(C(=O)Nc2ccccc2-c2nnn(-c3ccc(OC)cc3)n2)cc1	external validation	active
1,413	COc1ccc(-n2nnc(-c3ccccc3NC(=O)c3ccc([N+](=O)[O-])cc3)n2)cc1	external validation	active
1,414	COc1cccc(-n2nnc(-c3ccccc3NC(=O)c3ccc([N+](=O)[O-])cc3)n2)c1	external validation	active
1,415	COc1cccc(-n2nnc(-c3ccccc3NC(=O)c3cccc([N+](=O)[O-])c3)n2)c1	external validation	active
1,416	COc1cccc(-n2nnc(-c3ccccc3NC(=O)c3ccccc3[N+](=O)[O-])n2)c1	external validation	active
1,417	CCCc1ccc(C(=O)Nc2ccccc2-c2nnn(-c3cccc(OC)c3)n2)cc1	external validation	active
1,418	COc1cccc(-n2nnc(-c3ccccc3NC(=O)c3ccc(N)cc3)n2)c1	external validation	active
1,419	COc1cccc(-n2nnc(-c3ccccc3NC(=O)c3ccc(NC(C)=O)cc3)n2)c1	external validation	active
1,420	COc1cccc(-n2nnc(-c3ccccc3NC(=O)c3ccc(N=C=S)cc3)n2)c1	external validation	active
1,421	COc1cccc(-n2nnc(-c3ccccc3NC(=O)c3ccc(N=[N+]=[N-])cc3)n2)c1	external validation	active
1,422	COc1cccc(-n2nnc(-c3ccccc3NC(=O)c3ccc(NC(=O)CBr)cc3)n2)c1	external validation	active
1,423	COc1ccc(NC(=O)Nc2ccccc2-c2nnn(-c3ccc(OC)cc3)n2)cc1	external validation	active
1,424	COc1ccc(-n2nnc(-c3ccccc3NC(=O)Nc3ccc([N+](=O)[O-])cc3)n2)cc1	external validation	active
1,425	COc1cccc(-n2nnc(-c3ccccc3NC(=O)Nc3ccc([N+](=O)[O-])cc3)n2)c1	external validation	active
1,426	COc1cccc(-n2nnc(-c3ccccc3NC(=O)Nc3cccc([N+](=O)[O-])c3)n2)c1	external validation	active
1,427	COc1cccc(-n2nnc(-c3ccccc3NC(=O)Nc3ccccc3[N+](=O)[O-])n2)c1	external validation	active
1,428	COc1cccc(-n2nnc(-c3ccccc3NC(=O)Nc3ccc(N)cc3)n2)c1	external validation	active
1,429	COc1cccc(-n2nnc(-c3ccccc3NC(=O)Nc3ccc(NC(C)=O)cc3)n2)c1	external validation	active
1,430	COc1cccc(-n2nnc(-c3ccccc3NC(=O)Nc3ccc(N=C=S)cc3)n2)c1	external validation	active
1,431	COc1cccc(-n2nnc(-c3ccccc3NC(=O)Nc3ccc(N=[N+]=[N-])cc3)n2)c1	external validation	active
1,432	COc1cccc(-n2nnc(-c3ccccc3NC(=O)Nc3ccc(NC(=O)CBr)cc3)n2)c1	external validation	active
1,433	CC(C)CC1c2[nH]c3ccccc3c2CCN1C(=O)c1ccccc1	external validation	active
1,434	O=C(c1ccccc1)N1CCc2c([nH]c3ccccc23)C1c1ccccc1	external validation	active
1,435	COc1cccc(C2c3[nH]c4ccccc4c3CCN2C(=O)c2ccccc2)c1	external validation	active
1,436	COc1ccc(C2c3[nH]c4ccccc4c3CCN2C(=O)c2ccccc2)cc1	external validation	active
1,437	COc1ccc(C2c3[nH]c4ccccc4c3CCN2C(=O)c2ccccc2)cc1OC	external validation	active
1,438	Cc1ccc(C2c3[nH]c4ccccc4c3CCN2C(=O)c2ccccc2)cc1	external validation	active
1,439	N#Cc1cccc(C2c3[nH]c4ccccc4c3CCN2C(=O)c2ccccc2)c1	external validation	active
1,440	CC(=O)Nc1ccc(C2c3[nH]c4ccccc4c3CCN2C(=O)c2ccccc2)cc1	external validation	active
1,441	O=C(c1ccccc1)N1CCc2c([nH]c3ccccc23)C1c1ccccc1F	external validation	active
1,442	O=C(c1ccccc1)N1CCc2c([nH]c3ccccc23)C1c1ccc(F)cc1	external validation	active
1,443	O=C(c1ccccc1)N1CCc2c([nH]c3ccccc23)C1c1ccc(F)c(F)c1	external validation	active
1,444	O=C(c1ccccc1)N1CCc2c([nH]c3ccccc23)C1c1ccc(Br)cc1	external validation	active
1,445	O=C(c1ccccc1)N1CCc2c([nH]c3ccccc23)C1c1cccc(Cl)c1	external validation	active
1,446	O=C(c1ccccc1)N1CCc2c([nH]c3ccccc23)C1c1ccc(Cl)cc1	external validation	active
1,447	O=C(c1ccccc1)N1CCc2c([nH]c3ccccc23)C1c1ccc(Cl)c(Cl)c1	external validation	active
1,448	O=C(c1ccc(Cl)cc1)N1CCc2c([nH]c3ccccc23)C1c1ccc(F)c(F)c1	external validation	active
1,449	O=C(c1ccc(Cl)cc1)N1CCc2c([nH]c3ccccc23)C1c1ccc(Br)cc1	external validation	active
1,450	O=C(c1ccc(Cl)cc1)N1CCc2c([nH]c3ccccc23)C1c1ccc(Cl)c(Cl)c1	external validation	active
1,451	COc1ccc(C(=O)N2CCc3c([nH]c4ccccc34)C2c2ccc(Cl)c(Cl)c2)cc1OC	external validation	active
1,452	COc1ccc(C(=O)N2CCc3c([nH]c4ccccc34)C2c2ccc(F)c(F)c2)cc1OC	external validation	active
1,453	O=C(c1cccc2ccccc12)N1CCc2c([nH]c3ccccc23)C1c1ccc(Cl)c(Cl)c1	external validation	active
1,454	COc1ccc(C(=O)N2CCc3c([nH]c4ccccc34)C2c2ccccc2)cc1	external validation	active
1,455	COc1ccc(C(=O)N2CCc3c([nH]c4ccccc34)C2c2cccc(OC)c2)cc1	external validation	active
1,456	COc1ccc(C(=O)N2CCc3c([nH]c4ccccc34)C2c2ccc(C(F)(F)F)cc2)cc1	external validation	active
1,457	COc1ccc(C(=O)N2CCc3c([nH]c4ccccc34)C2c2ccc(F)c(F)c2)cc1	external validation	active
1,458	COc1ccc(C(=O)N2CCc3c([nH]c4ccccc34)C2c2cccc(Cl)c2)cc1	external validation	active
1,459	COc1ccc(C(=O)N2CCc3c([nH]c4ccccc34)C2c2ccc(Cl)c(Cl)c2)cc1	external validation	active
1,460	COc1cccc(C(=O)N2CCc3c([nH]c4ccccc34)C2c2ccc(Cl)c(Cl)c2)c1	external validation	active
1,461	COc1ccc2[nH]c3c(c2c1)CCN(C(=O)c1ccccc1)C3c1ccc(Cl)c(Cl)c1	external validation	active
1,462	CCn1c2c(c3ccccc31)CCN(C(=O)c1ccccc1)C2c1ccccc1	external validation	active
1,463	COC(=O)c1ccc(O)c(NC(=O)COc2ccc(C34CC5CC(CC(C5)C3)C4)cc2)c1	external validation	active
1,464	COc1ccc(C(=O)CCc2ccccc2)c(OCC(O)CNC(=O)C2CCCN2)c1	external validation	active
1,465	O=C(CCc1ccccc1)c1ccccc1OCC(O)CN1CC(=O)N2CCCC2C1=O	external validation	active
1,466	COc1ccc(C(=O)CCc2ccccc2)c(OCC(O)CN2CC(=O)N3CCCC3C2=O)c1	external validation	active
1,467	O=C(CCc1ccccc1)c1ccccc1OCCNC(=O)C1CCCN1	external validation	active
1,468	COc1ccc(C(=O)CCc2ccccc2)c(OCCNC(=O)C2CCCN2)c1	external validation	active
1,469	COc1ccc(C(=O)CCc2ccccc2)c(OCCN2CC(=O)N3CCCC3C2=O)c1	external validation	active
1,470	CC(CF)NCCCOc1ccccc1C(=O)CCc1ccccc1	external validation	active
1,471	CC(NCCCOc1ccccc1C(=O)CCc1ccccc1)C(F)F	external validation	active
1,472	COc1cc(/C=C/C(=O)c2ccc3ccccc3c2)cc(Cl)c1OC	external validation	active
1,473	COc1cc(/C=C/C(=O)c2ccc3ccccc3c2)cc(Br)c1OC	external validation	active
1,474	COc1cc(/C=C/C(=O)c2ccc3ccccc3c2)cc(I)c1OC	external validation	active
1,475	COc1cc(/C=C/C(=O)c2ccc3ccccc3c2)cc(OC)c1OC	external validation	active
1,476	COc1cc(C2CC(c3ccc4ccccc4c3)=NN2C(C)=O)cc(Cl)c1OC	external validation	active
1,477	COc1cc(C2CC(c3ccc4ccccc4c3)=NN2C(C)=O)cc(Br)c1OC	external validation	active
1,478	COc1cc(C2CC(c3ccc4ccccc4c3)=NN2C(C)=O)cc(I)c1OC	external validation	active
1,479	Cc1cc(C#N)cc(C)c1Oc1nc(Nc2ccc(C#N)cc2)nc(N)c1Br	external validation	active
1,480	COc1ccc2[nH]cc(CCNC(=O)c3cc(=O)c4c(OCc5ccccc5Br)cccc4o3)c2c1	external validation	active
1,481	COc1ccc2[nH]cc(CCNC(=O)c3cc(=O)c4c(OCc5cccc(Br)c5)cccc4o3)c2c1	external validation	active
1,482	COc1ccc2[nH]cc(CCNC(=O)c3cc(=O)c4c(OCc5ccccc5F)cccc4o3)c2c1	external validation	active
1,483	COc1ccc2[nH]cc(CCNC(=O)c3cc(=O)c4c(OCc5cccc(F)c5)cccc4o3)c2c1	external validation	active
1,484	COc1ccc2[nH]cc(CCNC(=O)c3cc(=O)c4c(OCc5ccc(F)cc5)cccc4o3)c2c1	external validation	active
1,485	COc1ccc2[nH]cc(CCNC(=O)c3cc(=O)c4c(OCc5ccc(F)c(F)c5)cccc4o3)c2c1	external validation	active
1,486	O=C(NCCc1c[nH]c2ccc(O)cc12)c1cc(=O)c2c(OCc3ccc(Br)cc3)cccc2o1	external validation	active
1,487	CCOc1ccc2[nH]cc(CCNC(=O)c3cc(=O)c4c(OCc5ccc(Br)cc5)cccc4o3)c2c1	external validation	active
1,488	CCCOc1ccc2[nH]cc(CCNC(=O)c3cc(=O)c4c(OCc5ccc(Br)cc5)cccc4o3)c2c1	external validation	active
1,489	CC(C)Oc1ccc2[nH]cc(CCNC(=O)c3cc(=O)c4c(OCc5ccc(Br)cc5)cccc4o3)c2c1	external validation	active
1,490	O=C(NCCc1c[nH]c2ccccc12)c1cc(=O)c2c(OCc3ccc(Br)cc3)cccc2o1	external validation	active
1,491	COc1ccc2[nH]cc(CCNC(=O)C(NC(=O)c3cc(=O)c4c(OCc5ccc(Br)cc5)cccc4o3)C(C)C)c2c1	external validation	active
1,492	COc1ccc2[nH]cc(CCNC(=O)C(CC(C)C)NC(=O)c3cc(=O)c4c(OCc5ccc(Br)cc5)cccc4o3)c2c1	external validation	active
1,493	Cc1nc(-c2ccc(OCC(C)C)c(C#N)c2)sc1C(=O)O	external validation	active
1,494	CC(C)CC1c2[nH]c3ccccc3c2CC2C(=O)NC(CCC(=O)NC(C)(C)C)C(=O)N21	external validation	active
1,495	COc1ccc2c3c([nH]c2c1)C(CC(C)C)N1C(=O)C(C)NC(=O)C1C3	external validation	active
1,496	COc1cc2[nH]c3c(c2cc1C)CC1C(=O)NC(C)C(=O)N1C3CC(C)C	external validation	active
1,497	N#Cc1ccc(Nc2nc(-c3ccccc3)nc3ccccc23)cc1	external validation	active
1,498	Oc1ccc(Nc2nc(-c3ccccc3)nc3ccccc23)cc1	external validation	active
1,499	O=S(=O)(F)c1ccc(Nc2nc(-c3ccccc3)nc3ccccc23)cc1	external validation	active
1,500	O=[N+]([O-])c1cc(Nc2nc(-c3ccccc3)nc3ccccc23)ccc1O	external validation	active
1,501	O=[N+]([O-])c1cccc(Nc2nc(-c3ccccc3)nc3ccccc23)c1	external validation	active
1,502	N#Cc1cccc(Nc2nc(-c3ccccc3)nc3ccccc23)c1	external validation	active
1,503	CC(=O)Nc1cccc(Nc2nc(-c3ccccc3)nc3ccccc23)c1	external validation	active
1,504	CSc1cccc(Nc2nc(-c3ccccc3)nc3ccccc23)c1	external validation	active
1,505	COc1cccc(Nc2nc(-c3ccccc3)nc3ccccc23)c1	external validation	active
1,506	COc1ccc(Nc2nc(-c3ccccc3)nc3ccccc23)cc1	external validation	active
1,507	COc1ccc(Nc2nc(-c3ccccc3)nc3ccccc23)cc1OC	external validation	active
1,508	COc1ccc(Nc2nc(-c3ccccc3)nc3ccccc23)cc1F	external validation	active
1,509	COc1cc(Nc2nc(-c3ccccc3)nc3ccccc23)ccc1Br	external validation	active
1,510	Cc1cc(Nc2nc(-c3ccccc3)nc3ccccc23)ccc1I	external validation	active
1,511	Fc1cccc(Nc2nc(-c3ccccc3)nc3ccccc23)c1	external validation	active
1,512	Fc1ccc(Nc2nc(-c3ccccc3)nc3ccccc23)cc1	external validation	active
1,513	Clc1ccc(Nc2nc(-c3ccccc3)nc3ccccc23)cc1	external validation	active
1,514	Ic1cccc(Nc2nc(-c3ccccc3)nc3ccccc23)c1	external validation	active
1,515	Ic1ccc(Nc2nc(-c3ccccc3)nc3ccccc23)cc1	external validation	active
1,516	COC(=O)c1ccc(Nc2nc(-c3ccccc3)nc3ccccc23)cc1	external validation	active
1,517	CC(C)(C)OC(=O)c1ccc(Nc2nc(-c3ccccc3)nc3ccccc23)cc1	external validation	active
1,518	O=C(O)c1ccc(Nc2nc(-c3ccccc3)nc3ccccc23)cc1	external validation	active
1,519	C#Cc1cccc(Nc2nc(-c3ccccc3)nc3ccccc23)c1	external validation	active
1,520	Cc1cccc(Nc2nc(-c3ccccc3)nc3ccccc23)c1	external validation	active
1,521	Cc1ccc(Nc2nc(-c3ccccc3)nc3ccccc23)cc1	external validation	active
1,522	CC(C)(C)c1cccc(Nc2nc(-c3ccccc3)nc3ccccc23)c1	external validation	active
1,523	CC(C)(C)c1ccc(Nc2nc(-c3ccccc3)nc3ccccc23)cc1	external validation	active
1,524	COc1cccc(Nc2cc(-c3ccccc3)nc3ccccc23)c1	external validation	active
1,525	CSc1cccc(Nc2cc(-c3ccccc3)nc3ccccc23)c1	external validation	active
1,526	CC(=O)Nc1cccc(Nc2cc(-c3ccccc3)nc3ccccc23)c1	external validation	active
1,527	N#Cc1ccc(Nc2cc(-c3ccccc3)nc3ccccc23)cc1	external validation	active
1,528	Fc1cccc(Nc2nc(-c3ccccc3)nc3ccccc23)c1	external validation	active
1,529	COc1ccc(/C=C/C(=O)c2cccc(Nc3ncnc4ccccc34)c2)cc1OC	external validation	active
1,530	COc1ccc(/C=C/C(=O)c2cccc(Nc3ncnc4ccccc34)c2)cc1	external validation	active
1,531	COc1ccc(/C=C/C(=O)c2cccc(Nc3ncnc4cc(OC)c(OC)cc34)c2)cc1OC	external validation	active
1,532	COc1ccc(/C=C/C(=O)c2cccc(Nc3ncnc4cc(OC)c(OC)cc34)c2)cc1	external validation	active
1,533	COc1ccc(/C=C\C(=O)c2cccc(Nc3nc(-c4ccccc4)nc4ccccc34)c2)cc1OC	external validation	active
1,534	COc1ccc(/C=C\C(=O)c2cccc(Nc3nc(-c4ccccc4)nc4ccccc34)c2)cc1	external validation	active
1,535	COc1cccc(/C=C\C(=O)c2cccc(Nc3nc(-c4ccccc4)nc4ccccc34)c2)c1	external validation	active
1,536	COc1ccc(/C=C/C(=O)c2cccc(Nc3nc(-c4ccc(OC)c(OC)c4)nc4ccccc34)c2)cc1OC	external validation	active
1,537	COc1ccc(/C=C/C(=O)c2cccc(Nc3nc(-c4ccc(OC)c(OC)c4)nc4ccccc34)c2)cc1	external validation	active
1,538	COc1cccc(/C=C/C(=O)c2cccc(Nc3nc(-c4ccc(OC)c(OC)c4)nc4ccccc34)c2)c1	external validation	active
1,539	COc1ccc(/C=C/C(=O)c2ccc(Nc3ncnc4ccccc34)cc2)cc1OC	external validation	active
1,540	COc1cccc(/C=C/C(=O)c2ccc(Nc3ncnc4ccccc34)cc2)c1	external validation	active
1,541	COc1ccc(/C=C/C(=O)c2ccc(Nc3ncnc4cc(OC)c(OC)cc34)cc2)cc1OC	external validation	active
1,542	COc1cccc(/C=C/C(=O)c2ccc(Nc3ncnc4cc(OC)c(OC)cc34)cc2)c1	external validation	active
1,543	COc1ccc(/C=C/C(=O)c2ccc(Nc3nc(-c4ccccc4)nc4ccccc34)cc2)cc1OC	external validation	active
1,544	COc1cccc(/C=C/C(=O)c2ccc(Nc3nc(-c4ccccc4)nc4ccccc34)cc2)c1	external validation	active
1,545	COc1ccc(/C=C/C(=O)c2ccc(Nc3nc(-c4ccccc4)nc4ccccc34)cc2)cc1	external validation	active
1,546	O=C(/C=C/c1ccccc1)c1ccc(Nc2nc(-c3ccccc3)nc3ccccc23)cc1	external validation	active
1,547	COc1ccc(/C=C/C(=O)c2ccc(Nc3nc(-c4ccc(OC)c(OC)c4)nc4ccccc34)cc2)cc1OC	external validation	active
1,548	COc1cccc(/C=C/C(=O)c2ccc(Nc3nc(-c4ccc(OC)c(OC)c4)nc4ccccc34)cc2)c1	external validation	active
1,549	COc1ccc(/C=C/C(=O)c2ccc(Nc3nc(-c4ccc(OC)c(OC)c4)nc4ccccc34)cc2)cc1	external validation	active
1,550	COc1ccc(-c2nc(Nc3ccc(C(=O)/C=C/c4ccccc4)cc3)c3ccccc3n2)cc1OC	external validation	active
1,551	COc1ccc(/C=C/C(=O)c2cccc(NC(=O)c3ccccc3)c2)cc1OC	external validation	active
1,552	COc1ccc(/C=C/C(=O)c2cccc(NC(=O)c3cccc(Br)c3)c2)cc1OC	external validation	active
1,553	COc1ccc(/C=C/C(=O)c2ccc(NC(=O)c3ccccc3)cc2)cc1OC	external validation	active
1,554	COc1ccc(/C=C/C(=O)c2ccc(NC(=O)c3cccc(Br)c3)cc2)cc1OC	external validation	active
1,555	COc1ccc(/C=C/C(=O)c2ccc(NC(=O)c3ccc(Br)cc3)cc2)cc1OC	external validation	active
1,556	COc1ccc(/C=C/C(=O)c2ccc(NC(=O)c3cccc(Cl)c3)cc2)cc1OC	external validation	active
1,557	COc1ccc(/C=C/C(=O)c2ccc(NC(=O)c3ccc(Cl)cc3)cc2)cc1OC	external validation	active
1,558	COc1ccc(/C=C/C(=O)c2ccc(NC(=O)c3ccc(Cl)c(Cl)c3)cc2)cc1OC	external validation	active
1,559	COc1ccc(/C=C/C(=O)c2ccc(NC(=O)c3ccc(C#N)cc3)cc2)cc1OC	external validation	active
1,560	COc1ccc(/C=C/C(=O)c2ccc(NC(=O)c3ccccc3OC)cc2)cc1OC	external validation	active
1,561	COc1cccc(C(=O)Nc2ccc(C(=O)/C=C/c3ccc(OC)c(OC)c3)cc2)c1	external validation	active
1,562	COc1ccc(/C=C/C(=O)c2ccc(NC(=O)c3ccc(OC)c(OC)c3)cc2)cc1OC	external validation	active
1,563	COc1ccc(/C=C/C(=O)c2ccc(NC(=O)c3cc(OC)c(OC)c(OC)c3)cc2)cc1OC	external validation	active
1,564	COc1ccc(/C=C/C(=O)c2ccccc2NC(=O)c2ccccc2)cc1OC	external validation	active
1,565	COc1ccc(/C=C/C(=O)c2ccccc2NC(=O)c2cccc(Cl)c2)cc1OC	external validation	active
1,566	COc1ccc(/C=C/C(=O)c2ccccc2NC(=O)c2ccc(Cl)cc2)cc1OC	external validation	active
1,567	COc1ccc(/C=C/C(=O)c2ccccc2NC(=O)c2ccccc2OC)cc1OC	external validation	active
1,568	COc1cccc(C(=O)Nc2ccccc2C(=O)/C=C/c2ccc(OC)c(OC)c2)c1	external validation	active
1,569	COc1ccc(/C=C/C(=O)c2ccccc2NC(=O)c2cccs2)cc1OC	external validation	active
1,570	CC(=O)OC1CC2(C)C(CC(O)C3C4(C)CCC(O)C(C)C4CCC32C)/C1=C(\CCC=C(C)C)C(=O)O	external validation	active
1,571	C=CC(=O)Nc1cc(Nc2nccc(-c3cn(C)c4ccccc34)n2)c(OC)cc1N(C)CCN(C)C	external validation	active
1,572	O=C(Nc1ccccc1C(=O)Nc1ccc(CCO)cc1)c1ccc([N+](=O)[O-])cc1	external validation	active
1,573	COCCc1ccc(NC(=O)c2ccccc2NC(=O)c2ccc([N+](=O)[O-])cc2)cc1	external validation	active
1,574	CC(=O)OCCc1ccc(NC(=O)c2ccccc2NC(=O)c2ccc([N+](=O)[O-])cc2)cc1	external validation	active
1,575	COc1ccc(NC(=O)c2ccccc2NC(=O)c2ccc([N+](=O)[O-])cc2)cc1	external validation	active
1,576	O=C(Nc1ccccc1C(=O)Nc1ccc(O)cc1)c1ccc([N+](=O)[O-])cc1	external validation	active
1,577	CCCc1ccc(NC(=O)c2ccccc2NC(=O)c2ccc([N+](=O)[O-])cc2)cc1	external validation	active
1,578	O=C(Nc1ccccc1C(=O)Nc1ccc(Br)cc1)c1ccc([N+](=O)[O-])cc1	external validation	inactive
1,579	O=C(Nc1ccccc1C(=O)Nc1ccccc1)c1ccc([N+](=O)[O-])cc1	external validation	active
1,580	NC(=O)c1ccc(NC(=O)c2ccccc2NC(=O)c2ccc([N+](=O)[O-])cc2)cc1	external validation	inactive
1,581	NS(=O)(=O)c1ccc(NC(=O)c2ccccc2NC(=O)c2ccc([N+](=O)[O-])cc2)cc1	external validation	inactive
1,582	O=C(Nc1ccccc1C(=O)Nc1ccc(C(=O)c2ccccc2)cc1)c1ccc([N+](=O)[O-])cc1	external validation	active
1,583	CN(C)c1ccc(NC(=O)c2ccccc2NC(=O)c2ccc([N+](=O)[O-])cc2)cc1	external validation	inactive
1,584	COc1ccc(NC(=O)c2ccccc2NC(=O)c2ccc(OC)c(OC)c2)cc1	external validation	active
1,585	COc1ccc(C(=O)Nc2ccccc2C(=O)Nc2ccc(O)cc2)cc1OC	external validation	active
1,586	COc1ccc(C(=O)Nc2ccccc2C(=O)Nc2ccc(Cl)cc2)cc1OC	external validation	active
1,587	COc1ccc(C(=O)Nc2ccccc2C(=O)Nc2ccc(C)cc2)cc1OC	external validation	active
1,588	COc1ccc(C(=O)Nc2ccccc2C(=O)Nc2ccccc2)cc1OC	external validation	active
1,589	CC(=O)Nc1ccc(C(=O)Nc2ccccc2C(=O)Nc2ccccc2)cc1	external validation	active
1,590	Nc1ccc(C(=O)Nc2ccccc2C(=O)Nc2ccccc2)cc1	external validation	active
1,591	COc1ccc(NC(=O)c2ccccc2NC(=O)c2ccc(Cl)cc2)cc1	external validation	inactive
1,592	O=C(Nc1ccccc1C(=O)Nc1ccc(O)cc1)c1ccc(Cl)cc1	external validation	active
1,593	Cc1ccc(NC(=O)c2ccccc2NC(=O)c2ccc(Cl)cc2)cc1	external validation	inactive
1,594	Cc1ccc(NC(=O)c2ccccc2NC(=O)c2ccc(C)cc2)cc1	external validation	inactive
1,595	Cc1ccc(C(=O)Nc2ccccc2C(=O)Nc2ccc(C(=O)c3ccccc3)cc2)cc1	external validation	active
1,596	COCCc1ccc(NC(=O)c2ccccc2NC(=O)c2ccc(C(F)(F)F)cc2)cc1	external validation	active
1,597	O=C(Nc1ccccc1C(=O)Nc1ccc(O)cc1)c1ccc(C(F)(F)F)cc1	external validation	active
1,598	O=C(Nc1ccccc1C(=O)Nc1ccc(Cl)cc1)c1ccc(C(F)(F)F)cc1	external validation	inactive
1,599	O=C(Nc1ccccc1C(=O)Nc1ccccc1)c1ccc(C(F)(F)F)cc1	external validation	inactive
1,600	O=C(Nc1ccccc1C(=O)NC1CCC(O)CC1)c1ccc([N+](=O)[O-])cc1	external validation	active
1,601	O=C(Nc1ccccc1C(=O)NC1CCC(O)CC1)c1ccc(C(F)(F)F)cc1	external validation	active
1,602	CCNC(=O)c1ccccc1NC(=O)c1ccc([N+](=O)[O-])cc1	external validation	inactive
1,603	COc1cc2c(cc1OC)CN(CCc1ccc(NC(=O)c3ccccc3NC(=O)/C=C/c3ccccc3)cc1)CC2	external validation	active
1,604	COc1cc2c(cc1OC)CN(CCc1ccc(NC(=O)c3ccccc3NC(=O)c3ccc(F)cc3[N+](=O)[O-])cc1)CC2	external validation	active
1,605	COc1cc2c(cc1OC)CN(CCc1ccc(NC(=O)c3ccccc3NC(=O)c3ccco3)cc1)CC2	external validation	active
1,606	COc1cc2c(cc1OC)CN(CCc1ccc(NC(=O)c3ccccc3NC(=O)c3cnc4ccccc4c3)cc1)CC2	external validation	active
1,607	CCCc1ccc(-n2nnc(-c3ccccc3NC(=O)c3ccc([N+](=O)[O-])cc3)n2)cc1	external validation	active
1,608	O=C(Nc1ccccc1-c1nnn(-c2ccc(C(F)(F)F)cc2)n1)c1ccc([N+](=O)[O-])cc1	external validation	inactive
1,609	Cc1ccc(-n2nnc(-c3ccccc3NC(=O)c3ccc([N+](=O)[O-])cc3)n2)cc1	external validation	active
1,610	CCOc1ccc(-n2nnc(-c3ccccc3NC(=O)c3ccc([N+](=O)[O-])cc3)n2)cc1	external validation	inactive
1,611	COc1ccccc1-n1nnc(-c2ccccc2NC(=O)c2ccc([N+](=O)[O-])cc2)n1	external validation	active
1,612	COc1cccc(-n2nnc(-c3ccccc3NC(=O)c3ccc([N+](=O)[O-])cc3)n2)c1	external validation	active
1,613	COc1ccc(-n2nnc(-c3ccccc3NC(=O)c3ccc([N+](=O)[O-])cc3)n2)cc1	external validation	active
1,614	CCCc1ccc(-n2nnc(-c3ccccc3NC(=O)c3ccc(C(F)(F)F)cc3)n2)cc1	external validation	inactive
1,615	O=C(Nc1ccccc1-c1nnn(-c2ccc(C(F)(F)F)cc2)n1)c1ccc(C(F)(F)F)cc1	external validation	inactive
1,616	Cc1ccc(-n2nnc(-c3ccccc3NC(=O)c3ccc(C(F)(F)F)cc3)n2)cc1	external validation	active
1,617	CCOc1ccc(-n2nnc(-c3ccccc3NC(=O)c3ccc(C(F)(F)F)cc3)n2)cc1	external validation	inactive
1,618	COc1ccccc1-n1nnc(-c2ccccc2NC(=O)c2ccc(C(F)(F)F)cc2)n1	external validation	active
1,619	COc1cccc(-n2nnc(-c3ccccc3NC(=O)c3ccc(C(F)(F)F)cc3)n2)c1	external validation	active
1,620	COc1ccc(-n2nnc(-c3ccccc3NC(=O)c3ccc(C(F)(F)F)cc3)n2)cc1	external validation	active
1,621	COc1ccc(C(=O)Nc2ccccc2-c2nnn(-c3ccc(C(F)(F)F)cc3)n2)cc1OC	external validation	active
1,622	CCOc1ccc(-n2nnc(-c3ccccc3NC(=O)c3ccc(OC)c(OC)c3)n2)cc1	external validation	active
1,623	COc1ccc(-n2nnc(-c3ccccc3NC(=O)c3ccc(OC)c(OC)c3)n2)cc1	external validation	active
1,624	COc1ccc(C(=O)Nc2ccccc2-c2nnn(-c3ccc(C(F)(F)F)cc3)n2)cc1	external validation	active
1,625	COc1ccc(C(=O)Nc2ccccc2-c2nnn(-c3ccccc3OC)n2)cc1	external validation	active
1,626	CCCc1ccc(-n2nnc(-c3ccccc3NC(=O)c3ccc(OC)cc3)n2)cc1	external validation	active
1,627	CCCc1ccc(C(=O)Nc2ccccc2-c2nnn(-c3ccc(OC)cc3)n2)cc1	external validation	active
1,628	O=C1CCCc2c1c1c(n2Cc2ccccc2)-c2ccccc2C1=O	external validation	active
1,629	CC(C)n1c2c(c3c(O)cccc31)C(=O)c1ccccc1-2	external validation	active
1,630	O=C1c2ccccc2-c2c1c1c(O)cccc1n2Cc1ccccc1	external validation	active
1,631	O=C1c2ccccc2-c2c1c1c(O)cccc1n2CCc1ccccc1	external validation	active
1,632	O=C1c2ccccc2-c2c1c1c(O)cccc1n2CCCc1ccccc1	external validation	active
1,633	O=C1c2ccccc2-c2c1c1c(O)cc(-c3ccccc3)cc1n2Cc1ccccc1	external validation	active
1,634	Cc1cc(O)c2c3c(n(CCc4ccccc4)c2c1)-c1ccccc1C3=O	external validation	active
1,635	O=C1c2ccccc2-c2c1c1c(O)cc(-c3ccccc3)cc1n2CCc1ccccc1	external validation	active
1,636	COc1ccccc1CCn1c2c(c3c(O)cccc31)C(=O)c1ccccc1-2	external validation	active
1,637	COc1cccc(CCn2c3c(c4c(O)cccc42)C(=O)c2ccccc2-3)c1	external validation	active
1,638	COc1ccc(CCn2c3c(c4c(O)cccc42)C(=O)c2ccccc2-3)cc1	external validation	active
1,639	CC(C)n1c2c(=O)ccc(=O)c2c2c(=O)c3ccccc3c21	external validation	active
1,640	O=c1ccc(=O)c2c1c1c(=O)c3ccccc3c1n2Cc1ccccc1	external validation	active
1,641	O=c1ccc(=O)c2c1c1c(=O)c3ccccc3c1n2CCc1ccccc1	external validation	active
1,642	O=c1ccc(=O)c2c1c1c(=O)c3ccccc3c1n2CCCc1ccccc1	external validation	active
1,643	O=c1cc(-c2ccccc2)c(=O)c2c1c1c(=O)c3ccccc3c1n2Cc1ccccc1	external validation	active
1,644	Cc1cc(=O)c2c3c(=O)c4ccccc4c3n(CCc3ccccc3)c2c1=O	external validation	active
1,645	O=c1cc(-c2ccccc2)c(=O)c2c1c1c(=O)c3ccccc3c1n2CCc1ccccc1	external validation	active
1,646	COc1cc2nccc(Oc3ccc(NC(=O)Nc4cc(C)on4)c(Cl)c3)c2cc1OC	external validation	active
1,647	COc1ccc(C(=O)/C=C/c2ccc3nccnc3c2)cc1	external validation	active
1,648	COc1ccc(OC)c(C(=O)/C=C/c2ccc3nccnc3c2)c1	external validation	active
1,649	COc1ccc(C(=O)/C=C/c2ccc3nccnc3c2)cc1OC	external validation	active
1,650	COc1ccc(C(=O)/C=C/c2ccc3nccnc3c2)c(OC)c1	external validation	active
1,651	COc1cc(C(=O)/C=C/c2ccc3nccnc3c2)cc(OC)c1OC	external validation	active
1,652	COc1cc(C(=O)/C=C/c2ccc3nccnc3c2)ccc1O	external validation	active
1,653	COc1cc(OC)c(C(=O)/C=C/c2ccc3nccnc3c2)cc1OC	external validation	active
1,654	COc1cc(OC)cc(C(=O)/C=C/c2ccc3nccnc3c2)c1	external validation	active
1,655	COc1ccccc1C(=O)/C=C/c1ccc2nccnc2c1	external validation	active
1,656	COc1cc(C(=O)/C=C/c2ccc3nccnc3c2)cc(OC)c1O	external validation	active
1,657	COc1cccc(C(=O)/C=C/c2ccc3nccnc3c2)c1	external validation	active
1,658	COc1ccc(C(=O)/C=C/c2ccc3nccnc3c2)c(OC)c1OC	external validation	active
1,659	COc1ccc(OC)c(C(=O)/C=C/c2ccc3ccccc3c2)c1	external validation	active
1,660	COc1ccc(C(=O)/C=C/c2ccc3ccccc3c2)cc1OC	external validation	active
1,661	COc1cc(C(=O)/C=C/c2ccc3ccccc3c2)cc(OC)c1OC	external validation	active
1,662	COc1cc(C(=O)/C=C/c2ccc3ccccc3c2)ccc1O	external validation	active
1,663	COc1cc(OC)c(C(=O)/C=C/c2ccc3ccccc3c2)cc1OC	external validation	active
1,664	COc1cc(OC)cc(C(=O)/C=C/c2ccc3ccccc3c2)c1	external validation	active
1,665	COc1ccc(C(=O)/C=C\c2ccc3c(c2)OCO3)cc1	external validation	active
1,666	COc1ccc(OC)c(C(=O)/C=C/c2ccc3c(c2)OCO3)c1	external validation	active
1,667	COc1ccc(C(=O)/C=C/c2ccc3c(c2)OCO3)cc1OC	external validation	active
1,668	COc1cc(C(=O)/C=C\c2ccc3c(c2)OCO3)cc(OC)c1OC	external validation	active
1,669	COc1cc(OC)c(C(=O)/C=C/c2ccc3c(c2)OCO3)cc1OC	external validation	active
1,670	COc1cc(OC)c(C(=O)/C=C/c2cccc3ccccc23)c(OC)c1	external validation	active
1,671	COc1ccc(OC)c(C(=O)/C=C/c2cccc3ccccc23)c1	external validation	active
1,672	COc1ccc(C(=O)/C=C/c2cccc3ccccc23)cc1	external validation	active
1,673	COc1cc(OC)c(C(=O)/C=C\c2ccc3ccccc3c2)c(OC)c1	external validation	active
1,674	COc1cc(OC)c(C(=O)/C=C/c2ccc3c(c2)OCO3)c(OC)c1	external validation	active
1,675	COc1cc(OC)c(OC)cc1/C=C\C(=O)c1ccc2c(c1)OCO2	external validation	active
1,676	COc1cc(OC)c(/C=C\C(=O)c2ccc3c(c2)OCO3)c(OC)c1	external validation	active
1,677	COc1cccc(OC)c1/C=C\C(=O)c1ccc2c(c1)OCO2	external validation	active
1,678	O=C(/C=C/c1ccccc1)c1ccc2c(c1)OCO2	external validation	active
1,679	O=C(/C=C/c1ccccc1[N+](=O)[O-])c1ccc2c(c1)OCO2	external validation	active
1,680	COc1cc(/C=C/C(=O)c2ccc3c(c2)OCO3)ccc1O	external validation	active
1,681	O=C(/C=C/c1ccc(Cl)c(C(F)(F)F)c1)c1ccc2c(c1)OCO2	external validation	active
1,682	O=C(/C=C/c1ccc(C(F)(F)F)cc1)c1ccc2c(c1)OCO2	external validation	active
1,683	O=C(/C=C\c1cccc(C(F)(F)F)c1)c1ccc2c(c1)OCO2	external validation	active
1,684	O=C(/C=C/c1cc(Cl)cc(Cl)c1)c1ccc2c(c1)OCO2	external validation	active
1,685	O=C(/C=C/c1ccc(Cl)cc1Cl)c1ccc2c(c1)OCO2	external validation	active
1,686	O=C(/C=C/c1cccc(Br)c1)c1ccc2c(c1)OCO2	external validation	active
1,687	COc1ccc2nc(Cl)c(/C=C\C(=O)c3ccc4c(c3)OCO4)cc2c1	external validation	active
1,688	O=C(/C=C/c1cc2ccccc2nc1Cl)c1ccc2c(c1)OCO2	external validation	active
1,689	O=C(/C=C/c1ccc(-c2ccccc2[N+](=O)[O-])o1)c1ccc2c(c1)OCO2	external validation	active
1,690	COc1ccc(/C=C\C(=O)c2ccc3c(c2)OCO3)c(OC)c1OC	external validation	active
1,691	O=C(/C=C/c1ccccc1Cl)c1ccc2ccccc2c1	external validation	active
1,692	COc1cccc(OC)c1/C=C\C(=O)c1ccc2ccccc2c1	external validation	active
1,693	COc1ccc(OC)c(/C=C\C(=O)c2ccc3ccccc3c2)c1	external validation	active
1,694	O=C(/C=C/c1cccc(C(F)(F)F)c1)c1ccc2ccccc2c1	external validation	active
1,695	O=C(/C=C/c1cccc(Br)c1)c1ccc2ccccc2c1	external validation	active
1,696	COc1ccc(/C=C/C(=O)c2ccc3ccccc3c2)c(OC)c1OC	external validation	active
1,697	O=C(/C=C/c1ccc(-c2ccccc2[N+](=O)[O-])o1)c1ccc2ccccc2c1	external validation	active
1,698	COc1ccc2nc(Cl)c(/C=C/C(=O)c3ccc4ccccc4c3)cc2c1	external validation	active
1,699	C=CC(O)C#CC#CC/C=C\CCCCCCC	external validation	active
1,700	C=CC(O)C#CC#CC(O)/C=C\CCCCCCC	external validation	active
1,701	C=CC(C#CC#CC(O)/C=C/CCCCCCC)OC(C)=O	external validation	active
1,702	C=CC(C#CC#CC(/C=C\CCCCCCC)OC(C)=O)OC(C)=O	external validation	active
1,703	Cc1cn(-c2cc(NC(=O)c3ccc(C)c(Nc4nccc(-c5cccnc5)n4)c3)cc(C(F)(F)F)c2)cn1	external validation	active
1,704	Cc1cc(NC(=O)c2ccc(C)c(Nc3nccc(-c4cccnc4)n3)c2)cc(-n2cnc(C)c2)c1	external validation	active
1,705	Cc1cn(-c2cc(NC(=O)c3ccc(C)c(N)c3)cc(C(F)(F)F)c2)cn1	external validation	active
1,706	Cc1cn(-c2cc(NC(=O)c3ccc(C)c(N)c3)cc(C(F)(F)F)c2)cn1	external validation	active
1,707	Cc1ccc(C(=O)Nc2cc(Br)cc(C(F)(F)F)c2)cc1Nc1nccc(-c2cccnc2)n1	external validation	active
1,708	Cc1ccc(C(=O)Nc2cccc(C(F)(F)F)c2)cc1Nc1nccc(-c2cccnc2)n1	external validation	active
1,709	Cc1cn(-c2cc([N+](=O)[O-])cc(C(F)(F)F)c2)cn1	external validation	inactive
1,710	Cc1cn(-c2cc(N)cc(C(F)(F)F)c2)cn1	external validation	inactive
1,711	Cc1ccc(C(=O)O)cc1Nc1nccc(-c2cccnc2)n1	external validation	inactive
1,712	COC(=O)c1ccc(C)c(Nc2nccc(-c3cccnc3)n2)c1	external validation	active
1,713	Cc1ccc([N+](=O)[O-])cc1Nc1nccc(-c2cccnc2)n1	external validation	inactive
1,714	Cc1ccc(N)cc1Nc1nccc(-c2cccnc2)n1	external validation	inactive
1,715	CC(=O)Nc1ccc(C)c(Nc2nccc(-c3cccnc3)n2)c1	external validation	inactive
1,716	Cc1ccc(NCc2ccccc2)cc1Nc1nccc(-c2cccnc2)n1	external validation	active
1,717	Cc1cn(-c2cc(NC(=O)c3ccc(C)c(Nc4ncccn4)c3)cc(C(F)(F)F)c2)cn1	external validation	active
1,718	Cc1ccc(C(=O)O)cc1Nc1ncccn1	external validation	inactive
1,719	COC(=O)c1ccc(C)c(Nc2ncccn2)c1	external validation	inactive
1,720	Cc1ccc(C(=O)Nc2cc(Br)cc(C(F)(F)F)c2)cc1Nc1ncccn1	external validation	inactive
1,721	Cc1ccc(C(=O)Nc2cccc(C(F)(F)F)c2)cc1Nc1ncccn1	external validation	active
1,722	Cc1ccc(C(=O)Nc2cc(Br)cc(C(F)(F)F)c2)cc1[N+](=O)[O-]	external validation	inactive
1,723	Cc1ccc(C(=O)Nc2cccc(C(F)(F)F)c2)cc1[N+](=O)[O-]	external validation	inactive
1,724	Cc1ccc(C(=O)Nc2cc(Br)cc(C(F)(F)F)c2)cc1N	external validation	active
1,725	Cc1ccc(C(=O)Nc2cccc(C(F)(F)F)c2)cc1N	external validation	active
1,726	Cc1ccc(C(=O)Nc2cc(C(=O)O)cc(C(F)(F)F)c2)cc1Nc1nccc(-c2cccnc2)n1	external validation	inactive
1,727	Cc1cn(-c2cc(F)cc(NC(=O)c3ccc(C)c(Nc4nccc(-c5cccnc5)n4)c3)c2)cn1	external validation	active
1,728	Cc1cn(-c2cccc(NC(=O)c3ccc(C)c(Nc4nccc(-c5cccnc5)n4)c3)c2)cn1	external validation	active
1,729	COc1cc2c(c3c1OCO3)-c1c(cc(OC)c3c1OCO3)CN(Cc1ccccc1)C2	external validation	active
1,730	COc1cc2c(c3c1OCO3)-c1c(cc(OC)c3c1OCO3)CN(CCc1ccccc1)C2	external validation	active
1,731	COc1cc2c(c3c1OCO3)-c1c(cc(OC)c3c1OCO3)CN(CCc1ccc3c(c1)OCO3)C2	external validation	active
1,732	COc1c(-c2ccccc2)oc2ccccc2c1=O	external validation	active
1,733	COc1ccc(-c2oc3ccccc3c(=O)c2OC)cc1	external validation	active
1,734	COc1ccc(-c2oc3ccccc3c(=O)c2OC)cc1OC	external validation	active
1,735	COc1cc(OC)c2c(=O)c(OC)c(-c3ccc(OC)c(OC)c3)oc2c1	external validation	active
1,736	COc1ccc(-c2oc3cc(OC)cc(OC)c3c(=O)c2OC)c(OC)c1	external validation	active
1,737	COc1cc(O)c2c(=O)c(OC)c(-c3ccc(OC)c(OC)c3)oc2c1	external validation	active
1,738	COc1ccc(-c2oc3cc(OC)cc(O)c3c(=O)c2OC)c(OC)c1	external validation	active
